# Supplementary material for: De novo variants in congenital diaphragmatic hernia identify MYRF as a new syndrome and reveal genetic overlaps with other developmental disorders
Source: PLoS Genet. 2018 Dec 10;14(12):e1007822. doi: 10.1371/journal.pgen.1007822 (PMC6301721; doi:10.1371/journal.pgen.1007822)
Supplement: S1 Data — (XLSX) [file pgen.1007822.s010.xlsx]

## Sheet: Caption
Column	Description
Batch	Sequencing batch. Trios in DHREAMS_WES and BOSTON batches were published previously. Trios in DHREAMS_WES II and DHREAMS_WGS were newly sequenced for this study. Twenty-seven trios in DHREAMS_WES were sequenced again in DHREAM_WGS.
Study ID	Identifier of the proband-father-mother trio
RNA Seq	Indicates if sample was included in RNA-seq analysis
Gender	Gender of the proband; M for male, F for female
Cohort	There are three cohorts recruited for DHREAMS study: Fetal, Neonatal and Child. Neonatal cohort was a group of cases followed since birth with specialized and systematic follow-up assessment.
Race/Ethnicity	Self-reported race and/or ethnicity
Discharge	Patient discharge status
Case Class	Complex or isolated. Cases with additional malformations since the latest examination were classified as complex cases.
Lesion Side	Localization of diaphragmatic hernia
CDH Type	Type of diaphragmatic hernia
PAH	Persistent pulmonary hypertension (PAH). It is defined as moderate or severe pulmonary hypertension at 3 months after repair, assessed by echocardiogram or PAH medications.
Other Abnormalities	Brief description of other malformations found in complex cases. The following five columns indicate the presence or absence of cardiovascular, skeletal, gastrointestinal, genitourinary, and neuro-developmental abnormalities.
	Abbreviations used in the description: unilateral (u/l), bilateral (b/l), sensorineural hearing loss (SNHL), superior vena cava (SVC), atrial septal defect (ASD), patent ductus arteriosus (PDA), patent foramen ovale (PFO), ventricular septal defect (VSD), congenital cystic adenomatoid malformation (CCAM), bronchopulmonary sequestration (BPS), intrauterine growth restriction (IUGR), congenital pul…

## Sheet: Sample
Batch	StudyID	RNASeq	Gender	Cohort	RaceEthnicity	DischargeStatus	CaseClass	LesionSide	CDHType	PAH	OtherAbnormalities	Cardiovascular	Skeletal	Gastrointestinal	Genitourinary	Neuro-developmental
DHREAMS_WGS	01-0003	Y	M	Neonatal	White, Non-Hispanic	home	Isolated	right	Bochdaleck	Yes	NA
DHREAMS_WES II	01-0006		M	Neonatal	White, Non-Hispanic	home	Complex	left	Bochdaleck	Yes	CCAM vs BPS
DHREAMS_WGS	01-0009		F	Neonatal	White, Non-Hispanic	home	Isolated	left	Bochdaleck	No	NA
DHREAMS_WGS	01-0012		M	Child	White, Hispanic	home	Isolated	left	Bochdaleck	No	NA
DHREAMS_WGS	01-0016		M	Neonatal	Black	home	Isolated	left	Bochdaleck	not assessed	NA
DHREAMS_WGS/WES	01-0023		M	Neonatal	White, Hispanic	home	Complex	left	Bochdaleck	No	ASD,VSD, transposition of the great vessels	Y
DHREAMS_WGS	01-0027		M	Neonatal	White, Non-Hispanic	home	Isolated	left	Bochdaleck	not assessed	NA
DHREAMS_WGS	01-0028		M	Neonatal	Asian	home	Isolated	left	Bochdaleck	No	NA
DHREAMS_WGS	01-0036		M	Neonatal	White, Non-Hispanic	home	Isolated	left	Bochdaleck	No	NA
DHREAMS_WGS	01-0038		M	Neonatal	White, Non-Hispanic	transferred	Isolated	left	Bochdaleck	No	NA
DHREAMS_WGS/WES	01-0042		M	Neonatal	White, Non-Hispanic	subacute care	Complex	left	Bochdaleck	Yes	omphalocele, sternal cleft/ectopia cordis		Y	Y
DHREAMS_WGS	01-0044		M	Neonatal	NA	home	Isolated	left	Bochdaleck	No	NA
DHREAMS_WGS	01-0048		M	Neonatal	White, Non-Hispanic	transferred	Isolated	right	Bochdaleck	No	NA
DHREAMS_WGS	01-0051		M	Neonatal	White, Non-Hispanic	home	Isolated	left	Bochdaleck	No	NA
DHREAMS_WES II	01-0054		F	Neonatal	White, Hispanic	home	Complex	left	Bochdaleck	not assessed	pyloric stenosis			Y
DHREAMS_WES	01-0057		F	Neonatal	White, Hispanic	home	Complex	left	Bochdaleck	Yes	VSD	Y
DHREAMS_WGS	01-0058		M	Neonatal	NA	home	Isolated	left	Bochdaleck	No	NA
DHREAMS_WGS	01-0063		M	Neonatal	White, Non-Hispanic	home	Isolated	left	Bochdaleck	No	NA
DHREAMS_WGS	01-0064		M	Neonatal	White, Non-Hispanic	died	Complex	left	Bochdaleck	not assessed	autopsy showed narrowing of the aortic arch	?
DHREAMS_WES II	01-0073		M	Neonatal	White, Non-Hispanic	home	Complex	left	Bochdaleck	not assessed	VSD	Y
DHREAMS_WGS	01-0076		M	Neonatal	White, Non-Hispanic	home	Isolated	left	Bochdaleck	Yes	NA
DHREAMS_WGS	01-0077		F	Neonatal	White, Hispanic	died	Complex	left	Bochdaleck	Yes	seizures					Y
DHREAMS_WES	01-0083		F	Neonatal	White, Non-Hispanic	transferred	Complex	left	Bochdaleck	Yes	partial agenesis of the corpus callosum					Y
DHREAMS_WES II	01-0084		M	Neonatal	White, Non-Hispanic	home	Isolated	left	Bochdaleck	Yes	NA
DHREAMS_WGS	01-0098	Y	F	Neonatal	White, Non-Hispanic	home	Complex	left	Bochdaleck	No	right hydronephrosis
DHREAMS_WES II	01-0103		M	Neonatal	White, Non-Hispanic	home	Isolated	right	Bochdaleck	No	NA
DHREAMS_WES	01-0109	Y	F	Neonatal	White, Non-Hispanic	home	Complex	left	Bochdaleck	not assessed	micrognathia, cleft palate, hemivertebrae		Y
DHREAMS_WES II	01-0113	Y	M	Neonatal	White, Non-Hispanic	died	Complex	left	Bochdaleck	Yes	pyloric stenosis			Y
DHREAMS_WGS	01-0119		F	Neonatal	White, Non-Hispanic	home	Isolated	left	Bochdaleck	Yes	NA
DHREAMS_WES II	01-0125		F	Neonatal	Black	home	Complex	left	Bochdaleck	No	BPS
DHREAMS_WGS/WES	01-0136		F	Neonatal	Asian	home	Complex	left	Bochdaleck	No	ectopic left kidney, BPS
DHREAMS_WES II	01-0139		F	Neonatal	White, Hispanic	home	Complex	left	Bochdaleck	No	2 vessel cord	?
DHREAMS_WES II	01-0142		F	Neonatal	Asian	home	Isolated	left	Bochdaleck	No	NA
DHREAMS_WES	01-0147		F	Neonatal	White, Hispanic	home	Complex	left	Bochdaleck	No	microcephaly, sacral dimple, cystic pituitary lesion, growth hormone, precocious puberty		Y			Y
DHREAMS_WGS	01-0153		F	Neonatal	White, Non-Hispanic	home	Isolated	right	Bochdaleck	No	NA
DHREAMS_WGS	01-0161		F	Neonatal	White, Hispanic	subacute care	Isolated	right	Bochdaleck	Yes	NA
DHREAMS_WES II	01-0164		M	Neonatal	White, Non-Hispanic	home	Complex	left	Bochdaleck	No	BPS
DHREAMS_WES II	01-0169		F	Neonatal	White, Non-Hispanic	home	Complex	left	Bochdaleck	No	tethered cord, b/l hydronephrosis					Y
DHREAMS_WGS	01-0174		F	Neonatal	White, Hispanic	home	Isolated	left	Bochdaleck	No	NA
DHREAMS_WES II	01-0176		M	Neonatal	White, Non-Hispanic	home	Isolated	right	Bochdaleck	No	NA
DHREAMS_WGS	01-0182		M	Neonatal	More than one race	home	Complex	left	Bochdaleck	No	neurodevelopmental disorder					Y
DHREAMS_WES II	01-0187		F	Neonatal	White, Hispanic	home	Complex	right	Bochdaleck	Yes	ASD	Y
DHREAMS_WGS	01-0191		M	Neonatal	White, Non-Hispanic	home	Isolated	left	Bochdaleck	No	NA
DHREAMS_WGS	01-0194	Y	M	Neonatal	White, Non-Hispanic	home	Isolated	left	Bochdaleck	No	NA
DHREAMS_WES II	01-0197		M	Neonatal	White, Non-Hispanic	home	Complex	left	Bochdaleck	No	hemangioma on right ear
DHREAMS_WGS	01-0200		F	Child	White, Non-Hispanic	home	Isolated	right	Bochdaleck	No	NA
DHREAMS_WGS	01-0202		M	Neonatal	White, Non-Hispanic	home	Isolated	left	Bochdaleck	No	NA
DHREAMS_WES II	01-0206		F	Neonatal	White, Hispanic	home	Isolated	left	Bochdaleck	No	NA
DHREAMS_WES II	01-0207	Y	F	Neonatal	White, Hispanic	home	Isolated	left	Bochdaleck	No	NA
DHREAMS_WES II	01-0208		F	Neonatal	White	transferred	Complex	right	Bochdaleck	No	VSD	Y
DHREAMS_WES	01-0215		F	Neonatal	Black	died	Complex	left	Bochdaleck	Yes	right ear rudimentary pinna, micrognathia
DHREAMS_WGS/WES	01-0218		F	Fetal	White	died	Complex	left	Bochdaleck	not assessed	bicornuate uterus, B/L absent ovaries, hemivertebrae, kyphosis, rib malformations		Y		Y
DHREAMS_WES II	01-0223		F	Neonatal	White	home	Complex	left	Bochdaleck	No	ASD	Y
DHREAMS_WES II	01-0232		M	Neonatal	White	home	Complex	left	Bochdaleck	Yes	ASD	Y
DHREAMS_WGS/WES	01-0250		M	Neonatal	White, Non-Hispanic	home	Complex	left	Bochdaleck	No	accessory spleen
DHREAMS_WGS/WES	01-0271		M	Neonatal	More than one race	died	Complex	left	Bochdaleck	Yes	pulmonary atresia	Y
DHREAMS_WGS	01-0280	Y	M	Neonatal	White, Non-Hispanic	home	Isolated	right	Bochdaleck	Yes	NA
DHREAMS_WGS	01-0285		F	Child	White, Hispanic	home	Complex	left	Bochdaleck	not assessed	gastric volvulus			Y
DHREAMS_WGS	01-0293		F	Neonatal	White, Non-Hispanic	home	Isolated	right	Bochdaleck	No	NA
DHREAMS_WGS/WES	01-0296		F	Fetal	Black	died	Complex	left	Bochdaleck	not assessed	hemivertebrae, kyphosis		Y
DHREAMS_WGS	01-0304		M	Neonatal	Asian	home	Complex	right	Bochdaleck	Yes	neurodevelopmental disorder					Y
DHREAMS_WGS/WES	01-0318		M	Neonatal	White, Hispanic	home	Complex	left	Bochdaleck	No	left renal agenesis
DHREAMS_WGS	01-0332		F	Neonatal	Asian	home	Isolated	left	Bochdaleck	No	NA
DHREAMS_WGS	01-0342		F	Child	White	home	Isolated	left	Bochdaleck	not assessed	NA
DHREAMS_WES II	01-0349		M	Neonatal	White, Non-Hispanic	home	Complex	other	Morgagni	not assessed	blepharophimosis, ptosis and epicanthus inversus, testical torsion, sacral hair
DHREAMS_WGS	01-0353		F	Child	White	home	Isolated	left	Bochdaleck	not assessed	NA
DHREAMS_WGS/WES	01-0365		M	Child	White	home	Complex	left	Bochdaleck	not assessed	thin corpus callosum, immature mylination					Y
DHREAMS_WGS	01-0373		M	Child	White	home	Isolated	NA	eventration	not assessed	NA
DHREAMS_WES II	01-0380		M	Neonatal	White, Hispanic	home	Isolated	left	Bochdaleck	Yes	NA
DHREAMS_WGS	01-0384		M	Child	White	home	Isolated	right	Bochdaleck	not assessed	NA
DHREAMS_WGS	01-0393		M	Child	White	home	Isolated	left	Bochdaleck	not assessed	NA
DHREAMS_WGS	01-0411	Y	M	Neonatal	White, Non-Hispanic	home	Isolated	left	Bochdaleck	No	NA
DHREAMS_WES II	01-0424		F	Child	White	home	Isolated	left	Bochdaleck	not assessed	NA
DHREAMS_WES II	01-0425		F	Child	White	home	Complex	left	Bochdaleck	not assessed	coarctation of aorta, u/l arm defect	?
DHREAMS_WGS/WES	01-0429		F	Fetal	White	died	Complex	left	Bochdaleck	not assessed	VSD, no internal genital organs, blind-ending vagina, accessory spleen	Y			Y
DHREAMS_WGS/WES	01-0432		F	Fetal	White, Non-Hispanic	died	Complex	right	Bochdaleck	not assessed	increased nuchal translucency, splenopancreatic fusion, hand polydactaly,single plamar crease		Y	Y
DHREAMS_WGS	01-0443		F	Neonatal	White, Non-Hispanic	home	Isolated	left	Bochdaleck	No	NA
DHREAMS_WES	01-0450		F	Child	White	home	Complex	left	Bochdaleck	not assessed	pelvic kidney, palate defect, schitzo affective disorder					Y
DHREAMS_WES II	01-0458		M	Neonatal	White, Hispanic	home	Complex	right	Bochdaleck	No	ASD	Y
DHREAMS_WGS/WES	01-0460		F	Neonatal	White, Non-Hispanic	home	Complex	left	Bochdaleck	No	abnormal hypoplastic toes, camptodactyly, situs inversus orientation of the stomach		Y	?
DHREAMS_WES II	01-0461		M	Neonatal	White, Non-Hispanic	home	Complex	right	Bochdaleck	No	hydrocele,low growth hormone				Y
DHREAMS_WES II	01-0466		M	Neonatal	White	home	Complex	left	Bochdaleck	No	abscent pericardium	?
DHREAMS_WGS	01-0469		M	Neonatal	White	home	Isolated	left	Bochdaleck	No	NA
DHREAMS_WES II	01-0476		M	Neonatal	White, Hispanic	home	Complex	left	Bochdaleck	No	BPS
DHREAMS_WGS	01-0478		F	Fetal	White, Hispanic	died	Complex	left	Bochdaleck	not assessed	trachea cyst with respiratory-type epithelium
DHREAMS_WES II	01-0482		F	Neonatal	White	home	Isolated	left	Bochdaleck	No	NA
DHREAMS_WGS/WES	01-0514		F	Fetal	White, Hispanic	died	Complex	left	Bochdaleck	not assessed	VSD, cleft palate, syndactyly, anonychia and absence of distal phalanges, clinodactyly, single palmar creases, left, u/l talipes varus	Y	Y
DHREAMS_WGS/WES	01-0526		M	Child	White	home	Complex	left	Bochdaleck	not assessed	seizures					Y
DHREAMS_WGS/WES	01-0529		F	Child	White	home	Complex	left	Bochdaleck	not assessed	coarctation of aorta	?
DHREAMS_WGS	01-0530		F	Child	White, Non-Hispanic	subacute care	Complex	left	Bochdaleck	Yes	neurodegenerative disorder,unexplained central apnea,					Y
DHREAMS_WGS/WES	01-0542		M	Child	White	home	Complex	left	Bochdaleck	not assessed	thin corpus callosum, immature mylenation, craniosynostosis					Y
DHREAMS_WGS	01-0547		M	Neonatal	White	home	Isolated	left	Bochdaleck	No	NA
DHREAMS_WES II	01-0552		M	Child	White	home	Complex	left	Bochdaleck	not assessed	2 vessel cord	?
DHREAMS_WES	01-0555		M	Child	White, Non-Hispanic	home	Complex	left	Bochdaleck	not assessed	left ectopic kidney, webbed toes, right hydrocele		Y		Y
DHREAMS_WES II	01-0558		M	Neonatal	White	home	Complex	left	Bochdaleck	No	VSD, hydrocele, undescended testis	Y			Y
DHREAMS_WGS	01-0561		M	Child	White	home	Isolated	left	Bochdaleck	not assessed	NA
DHREAMS_WES	01-0562		M	Child	White	home	Complex	left	Bochdaleck	not assessed	Tetralogy of Fallot, 2 vessel cord	Y
DHREAMS_WES	01-0568		F	Neonatal	White	home	Complex	other	Morgagni	not assessed	b/l hip dysplasia, umbilical hernia, neurodevelopmental, seizures					Y
DHREAMS_WGS	01-0571		M	Child	White	home	Complex	left	Bochdaleck	not assessed	neurodevelopmental disorder					Y
DHREAMS_WGS	01-0575		F	Child	White	home	Isolated	left	Bochdaleck	not assessed	NA
DHREAMS_WGS/WES	01-0577		F	Neonatal	Black	died	Complex	left	Bochdaleck	Yes	IUGR, 2 vessel cord, VSD, posterior occipital cystic structure, unicornuate uterus with single fallopian tube and ovary, displacement of left kidney in to thoracic cavity	Y	Y		Y	Y
DHREAMS_WES II	01-0578		M	Neonatal	Asian	home	Complex	right	Bochdaleck	No	absent portal vein	?
DHREAMS_WES II	01-0596	Y	M	Neonatal	White	home	Isolated	left	Bochdaleck	No	NA
DHREAMS_WGS/WES	01-0607		M	Neonatal	White, Hispanic	home	Complex	right	Bochdaleck	No	ASD, transposition of the great vessels	Y
DHREAMS_WES II	01-0618		M	Neonatal	White	home	Complex	left	Bochdaleck	No	increased nuchal translucency
DHREAMS_WES II	01-0627		M	Fetal	White, Hispanic	died	Complex	left	Bochdaleck	not assessed	double outlet right ventricle	?
DHREAMS_WES	01-0634		M	Neonatal	White	died	Complex	right	Bochdaleck	Yes	VSD	Y
DHREAMS_WES II	01-0644		M	Child	White	died	Complex	left	Bochdaleck	not assessed	coarctation of aorta, poorly developed scrotal sac with undescended testis, dandy walker malformation	?			Y	Y
DHREAMS_WGS/WES	01-0647		F	Neonatal	More than one race	died	Complex	NA	eventration	Yes	omphalocele, levoscoliosis, segmentation anomalies of the thoracic spine, deficiency of the upper right ribs		Y	Y
DHREAMS_WGS	01-0659		M	Child	White, Non-Hispanic	home	Isolated	left	Bochdaleck	not assessed	NA
DHREAMS_WGS	01-0665		F	Neonatal	White, Non-Hispanic	home	Isolated	left	Bochdaleck	No	NA
DHREAMS_WGS/WES	01-0682		M	Child	White	transferred	Complex	other	Morgagni	Yes	VSD,transposition of the great vessels,double outlet right ventricle,pericardial agenesis with righ lung entrapment, pulmonary stenosis	Y
DHREAMS_WGS/WES	01-0697		F	Fetal	White	died	Complex	right	Bochdaleck	not assessed	multicystic horseshoe kidney
DHREAMS_WGS	01-0716		F	Neonatal	Asian	home	Isolated	right	Bochdaleck	No	NA
DHREAMS_WGS	01-0726		M	Neonatal	White, Hispanic	home	Isolated	left	Bochdaleck	No	NA
DHREAMS_WGS	01-0728		M	Child	White	home	Isolated	left	Bochdaleck	not assessed	NA
DHREAMS_WGS	01-0755		M	Neonatal	White	home	Isolated	left	Bochdaleck	No	NA
DHREAMS_WGS/WES	01-0761		M	Neonatal	White	home	Complex	right	Bochdaleck	No	partial anomalous pulmonary venous return
DHREAMS_WES II	01-0768		M	Neonatal	Asian	home	Complex	left	Bochdaleck	Yes	BPS
DHREAMS_WES II	01-0773		M	Neonatal	More than one race	home	Complex	left	Bochdaleck	No	accessory spleen
DHREAMS_WGS	01-0774		F	Neonatal	White, Hispanic	died	Isolated	right	Bochdaleck	not assessed	NA
DHREAMS_WES II	01-0777		M	Neonatal	White, Hispanic	home	Complex	right	Bochdaleck	No	pyloric stenosis			Y
DHREAMS_WES II	01-0786		M	Child	White	home	Complex	left	Bochdaleck	not assessed	spleen abnormality
DHREAMS_WGS	01-0791		M	Neonatal	White, Hispanic	home	Isolated	left	Bochdaleck	No	NA
DHREAMS_WGS	01-0794	Y	F	Neonatal	White, Non-Hispanic	died	Isolated	left	Bochdaleck	not assessed	NA
DHREAMS_WGS	01-0799		M	Child	White	home	Isolated	left	Bochdaleck	not assessed	NA
DHREAMS_WGS	01-0809		F	Neonatal	White	home	Isolated	left	Bochdaleck	No	NA
DHREAMS_WGS	01-0820		M	Neonatal	White, Non-Hispanic	home	Isolated	left	Bochdaleck	No	NA
DHREAMS_WGS	01-0822	Y	M	Neonatal	White	home	Isolated	left	Bochdaleck	No	NA
DHREAMS_WES II	01-0823		M	Neonatal	Black	home	Complex	left	Bochdaleck	not assessed	heterogeneous, hypervascular left adrenal mass
DHREAMS_WGS	01-0830		M	Neonatal	White, Hispanic	died	Isolated	left	Bochdaleck	not assessed	NA
DHREAMS_WES II	01-0843		M	Child	White	home	Complex	left	Bochdaleck	not assessed	CPAM, skin hemangioma
DHREAMS_WES II	01-0847		F	Child	White	home	Complex	left	Bochdaleck	not assessed	ASD,VSD	Y
DHREAMS_WES II	01-0863		M	Child	White	died	Complex	left	Bochdaleck	not assessed	IUGR, small for gestational age
DHREAMS_WES II	01-0884		F	Child	White	home	Complex	left	Bochdaleck	not assessed	VSD	Y
DHREAMS_WES II	01-0888		M	Neonatal	White	died	Complex	left	Bochdaleck	not assessed	ASD	Y
DHREAMS_WES II	01-0909		F	Child	White	home	Complex	left	Bochdaleck	not assessed	pyloric stenosis			Y
DHREAMS_WES II	01-0923		M	Neonatal	White	home	Complex	left	Bochdaleck	No	VSD	Y
DHREAMS_WGS	01-0955		M	Neonatal	Asian	transferred	Isolated	left	Bochdaleck	No	NA
DHREAMS_WGS	01-0970		M	Neonatal	Asian	home	Isolated	left	Bochdaleck	not assessed	NA
DHREAMS_WES II	01-0980		F	Child	White	home	Complex	right	Bochdaleck	not assessed	congenital hydrocephalus					Y
DHREAMS_WES II	01-1005		M	Neonatal	White, Hispanic	home	Complex	right	Bochdaleck	No	ASD	Y
DHREAMS_WES II	01-1008	Y	M	Neonatal	Black	home	Complex	left	Bochdaleck	No	Tetralogy of Fallot, ASD, VSD, b/l undescended testes	Y
DHREAMS_WGS	01-1011		F	Neonatal	White	home	Isolated	right	Bochdaleck	No	NA
DHREAMS_WES II	01-1053		F	Child	White	transferred	Complex	left	Bochdaleck	not assessed	left hypoplastic dysplastic kidney
DHREAMS_WES II	01-1057		F	Child	White	home	Complex	left	Bochdaleck	not assessed	hydrocephalus, VSD, ear tag	Y				Y
DHREAMS_WES II	01-1132		M	Child	White	home	Complex	left	Bochdaleck	not assessed	horse shoe kidney, pyloric stenosis			Y
DHREAMS_WGS	01-1146		M	Neonatal	White	home	Isolated	left	Bochdaleck	not assessed	NA
DHREAMS_WES II	01-1147		M	Child	White	home	Complex	right	Bochdaleck	not assessed	ASD	Y
DHREAMS_WES II	01-1165		M	Child	White	home	Complex	left	Bochdaleck	not assessed	ASD,VSD	Y
DHREAMS_WES II	01-1172		M	Child	White	home	Complex	left	Bochdaleck	not assessed	2 vessel cord	?
DHREAMS_WGS	01-1219		M	Neonatal	White	home	Isolated	left	Bochdaleck	not assessed	NA
DHREAMS_WGS	01-1230		M	Neonatal	White, Hispanic	died	Isolated	left	Bochdaleck	not assessed	NA
DHREAMS_WGS	01-1239		F	Neonatal	White, Hispanic	home	Isolated	left	Bochdaleck	not assessed	NA
DHREAMS_WES II	01-1279		M	Child	White	died	Isolated	bilateral	NA	not assessed	NA
DHREAMS_WES II	02-0001		M	Child	White	home	Complex	left	Bochdaleck	Yes	ASD	Y
DHREAMS_WGS	02-0006		M	Neonatal	White	home	Isolated	left	Bochdaleck	No	NA
DHREAMS_WGS	02-0010		F	Neonatal	White	home	Isolated	left	Bochdaleck	No	NA
DHREAMS_WGS	02-0011		F	Neonatal	White	home	Complex	left	Bochdaleck	No	neurodevelopmental disorder, seizures					Y
DHREAMS_WGS	02-0012		F	Neonatal	NA	home	Isolated	left	Bochdaleck	No	NA
DHREAMS_WES II	02-0023		M	Neonatal	Asian	died	Complex	left	Bochdaleck	not assessed	univentricular defect	Y
DHREAMS_WES II	02-0027		F	Neonatal	White	home	Complex	left	Bochdaleck	No	thinning of corpus callosum					Y
DHREAMS_WES II	02-0036		M	Neonatal	White	home	Complex	left	Bochdaleck	not assessed	u/l renal agensis, open neural tube defect of lumbar region, springles deformit, accessory rib		Y			Y
DHREAMS_WGS	02-0043		M	Neonatal	White	home	Isolated	left	Bochdaleck	not assessed	NA
DHREAMS_WGS	02-0044		F	Neonatal	White	home	Isolated	left	Bochdaleck	not assessed	NA
DHREAMS_WGS	02-0045		M	Neonatal	Black	home	Complex	left	Bochdaleck	No	neurodevelopmental disorder, left middle cerebral artery stroke					Y
DHREAMS_WGS	02-0049		M	Neonatal	White	home	Isolated	left	Bochdaleck	not assessed	NA
DHREAMS_WES II	02-0050		M	Neonatal	White	NA	Complex	left	Bochdaleck	not assessed	abnormal EGG, clubfeet, ambiguous genitalia		Y		Y	Y
DHREAMS_WGS	02-0051		M	Fetal	More than one race	died	Isolated	left	Bochdaleck	not assessed	NA
DHREAMS_WES II	02-0052		M	Neonatal	White	died	Complex	left	Bochdaleck	not assessed	dilatation of lateral ventricles, omphalocele			Y		Y
DHREAMS_WGS	02-0053		M	Neonatal	White	home	Isolated	left	Bochdaleck	not assessed	NA
DHREAMS_WGS/WES	03-0001		M	Neonatal	More than one race	subacute care	Complex	NA	eventration	No	neurodevelopmental disorder, ASD, imperforate anus, right limb hypoplasia with absent scapula, syndactyly	Y	Y	Y	Y	Y
DHREAMS_WES II	03-0002		M	Neonatal	White	home	Complex	left	Bochdaleck	No	ASD	Y
DHREAMS_WGS/WES	03-0003		F	Neonatal	White	subacute care	Complex	left	Bochdaleck	No	congenital hydrocephalus, PDA, seizures	Y				Y
DHREAMS_WES II	03-0004		M	Neonatal	White	subacute care	Complex	left	Bochdaleck	No	ASD, dextrocardia by dextroposition	Y
DHREAMS_WES	03-0005		F	Neonatal	White	home	Complex	left	Bochdaleck	No	Ebstein's anomaly	Y
DHREAMS_WES II	03-0007	Y	M	Neonatal	White	home	Complex	left	agenesis	No	C1 fused to skull, plageocephaly		Y
DHREAMS_WGS	03-0013		F	Neonatal	White	home	Isolated	right	Bochdaleck	not assessed	NA
DHREAMS_WGS	04-0002		F	Neonatal	White	home	Isolated	left	Bochdaleck	No	NA
DHREAMS_WES II	04-0006		M	Neonatal	White	home	Complex	left	Bochdaleck	No	CCAM vs BPS
DHREAMS_WGS	04-0009	Y	M	Neonatal	White	home	Isolated	left	Bochdaleck	No	NA
DHREAMS_WGS	04-0012		F	Neonatal	White	home	Isolated	left	Bochdaleck	No	NA
DHREAMS_WGS	04-0013	Y	F	Neonatal	White	home	Complex	left	Bochdaleck	No	neurodevelopmental disorder					Y
DHREAMS_WGS	04-0014		M	Neonatal	White	home	Isolated	left	Bochdaleck	No	NA
DHREAMS_WGS	04-0018		F	Neonatal	White	home	Isolated	left	Bochdaleck	No	NA
DHREAMS_WGS	04-0019		M	Neonatal	Asian	home	Isolated	left	Bochdaleck	No	NA
DHREAMS_WES II	04-0020	Y	M	Neonatal	White	home	Complex	right	Bochdaleck	Yes	VSD	Y
DHREAMS_WGS	04-0021		F	Neonatal	White	home	Isolated	left	Bochdaleck	No	NA
DHREAMS_WGS	04-0026		F	Neonatal	White	died	Isolated	left	Bochdaleck	Yes	NA
DHREAMS_WGS	04-0027	Y	F	Neonatal	White	home	Isolated	right	Bochdaleck	No	NA
DHREAMS_WGS	04-0028		M	Neonatal	White	home	Isolated	right	Bochdaleck	No	NA
DHREAMS_WGS	04-0029		M	Neonatal	White	home	Isolated	left	Bochdaleck	No	NA
DHREAMS_WGS	04-0033		M	Neonatal	White	home	Isolated	left	Bochdaleck	No	NA
DHREAMS_WGS	04-0034		M	Neonatal	White	died	Isolated	left	Bochdaleck	not assessed	NA
DHREAMS_WES II	04-0037	Y	F	Neonatal	White	home	Complex	left	Bochdaleck	No	ASD,VSD	Y
DHREAMS_WGS	04-0038		F	Neonatal	White	home	Isolated	right	Bochdaleck	Yes	NA
DHREAMS_WGS	04-0039		F	Neonatal	Asian	home	Isolated	left	Bochdaleck	No	NA
DHREAMS_WGS	04-0040	Y	F	Neonatal	White	died	Isolated	left	Bochdaleck	Yes	NA
DHREAMS_WGS	04-0042	Y	M	Neonatal	White	died	Complex	left	Bochdaleck	Yes	ASD,VSD	Y
DHREAMS_WGS	04-0043		F	Neonatal	White	home	Isolated	left	Bochdaleck	No	NA
DHREAMS_WGS	04-0045	Y	M	Neonatal	White	home	Isolated	left	Bochdaleck	No	NA
DHREAMS_WGS	04-0047		F	Neonatal	White	home	Isolated	left	Bochdaleck	No	NA
DHREAMS_WGS	04-0048		F	Neonatal	White	died	Isolated	left	Bochdaleck	Yes	NA
DHREAMS_WGS	04-0049		M	Neonatal	Black	transferred	Isolated	right	Bochdaleck	Yes	NA
DHREAMS_WGS	04-0051		F	Neonatal	White	home	Isolated	left	Bochdaleck	No	NA
DHREAMS_WGS	04-0054		M	Neonatal	White	home	Isolated	left	Bochdaleck	No	NA
DHREAMS_WGS	04-0057		M	Neonatal	White	home	Isolated	left	Bochdaleck	No	NA
DHREAMS_WGS	04-0058	Y	F	Neonatal	White	home	Isolated	right	Bochdaleck	No	NA
DHREAMS_WGS	04-0059	Y	F	Neonatal	More than one race	home	Isolated	left	Bochdaleck	No	NA
DHREAMS_WGS	04-0063		M	Neonatal	More than one race	home	Isolated	left	Bochdaleck	No	NA
DHREAMS_WGS	04-0065		M	Neonatal	More than one race	home	Isolated	left	Bochdaleck	No	NA
DHREAMS_WGS	04-0067		M	Neonatal	NA	died	Isolated	left	Bochdaleck	not assessed	NA
DHREAMS_WES II	04-0070		M	Neonatal	White	home	Complex	left	Bochdaleck	No	hemivertebrae		Y
DHREAMS_WES II	04-0071		F	Neonatal	White	home	Complex	left	Bochdaleck	No	Ebstein's anomaly	Y
DHREAMS_WGS	04-0072		M	Neonatal	White	home	Isolated	left	Bochdaleck	No	NA
DHREAMS_WGS	04-0073		F	Neonatal	White	home	Isolated	left	Bochdaleck	not assessed	NA
DHREAMS_WGS	04-0074		F	Neonatal	White	home	Isolated	left	Bochdaleck	not assessed	NA
DHREAMS_WES II	04-0083		M	Neonatal	White	home	Complex	left	Bochdaleck	not assessed	cleft palate, toe and ear abnormalities		?
DHREAMS_WGS	05-0002		M	Neonatal	White, Hispanic	home	Isolated	left	Bochdaleck	No	NA
DHREAMS_WES II	05-0006		F	Neonatal	White	home	Complex	right	Bochdaleck	No	coarctation of the aorta, congenital dermal lines of Blaschko	?
DHREAMS_WGS	05-0008		M	Neonatal	White, Hispanic	home	Isolated	left	Bochdaleck	not assessed	NA
DHREAMS_WGS	05-0010		M	Neonatal	White, Hispanic	home	Isolated	left	Bochdaleck	not assessed	NA
DHREAMS_WES	05-0011		M	Child	White	home	Complex	right	Bochdaleck	not assessed	congenital hydrocephalus, seizures					Y
DHREAMS_WGS	05-0012		M	Neonatal	White	home	Isolated	left	Bochdaleck	No	NA
DHREAMS_WGS	05-0013		M	Neonatal	White, Non-Hispanic	home	Isolated	NA	eventration	not assessed	NA
DHREAMS_WGS/WES	05-0015		M	Neonatal	White, Hispanic	home	Complex	left	Bochdaleck	No	osseous atresia of the left external auditory canal with fusion of the malleolus and incus
DHREAMS_WGS	05-0017		M	Neonatal	White	home	Isolated	left	Bochdaleck	No	NA
DHREAMS_WGS/WES	05-0019		F	Neonatal	American Indian	home	Complex	left	Bochdaleck	No	neurodevelopmental disorder,b/l colobomas, cleft palate					Y
DHREAMS_WGS	05-0021		M	Neonatal	White	home	Isolated	left	Bochdaleck	No	NA
DHREAMS_WGS	05-0022		M	Neonatal	White	home	Isolated	NA	eventration	No	NA
DHREAMS_WGS	05-0024		F	Child	White	home	Isolated	left	Bochdaleck	not assessed	NA
DHREAMS_WGS	05-0026		M	Neonatal	More than one race	home	Isolated	left	Bochdaleck	Yes	NA
DHREAMS_WGS	05-0027		M	Neonatal	White	home	Isolated	left	Bochdaleck	No	NA
DHREAMS_WES II	05-0031		F	Neonatal	White	home	Complex	left	Bochdaleck	No	duplicated left renal collecting system
DHREAMS_WGS	05-0032		F	Neonatal	White, Hispanic	home	Isolated	left	Bochdaleck	No	NA
DHREAMS_WGS	05-0033		F	Neonatal	White	transferred	Isolated	left	Bochdaleck	No	NA
DHREAMS_WGS	05-0034		F	Neonatal	White	home	Isolated	left	Bochdaleck	No	NA
DHREAMS_WGS	05-0035		F	Neonatal	White	home	Isolated	right	Bochdaleck	not assessed	NA
DHREAMS_WES II	05-0036		M	Neonatal	White	home	Isolated	left	agenesis	No	NA
DHREAMS_WGS	05-0037		F	Neonatal	White	home	Isolated	left	Bochdaleck	not assessed	NA
DHREAMS_WGS	05-0038		F	Neonatal	More than one race	home	Isolated	other	Morgagni	not assessed	NA
DHREAMS_WGS	05-0039	Y	M	Neonatal	White	home	Isolated	right	Bochdaleck	No	NA
DHREAMS_WGS	05-0041		F	Neonatal	White	home	Isolated	left	Bochdaleck	No	NA
DHREAMS_WGS	05-0049		F	Neonatal	NA	home	Isolated	left	Bochdaleck	No	NA
DHREAMS_WES II	05-0050	Y	M	Neonatal	White	home	Complex	left	Bochdaleck	not assessed	neurodevelopmental disorder, hypoplastic left heart syndrome, abiguous genitalia, undescended testis	Y			Y	Y
DHREAMS_WGS	05-0056		M	Neonatal	White	home	Isolated	left	Bochdaleck	not assessed	NA
DHREAMS_WGS	05-0061		M	Neonatal	White	home	Complex	right	Bochdaleck	No	neurodevelopmental disorder					Y
DHREAMS_WGS	05-0062		M	Neonatal	White	home	Isolated	left	Bochdaleck	not assessed	NA
DHREAMS_WGS	05-0064		M	Neonatal	White	home	Isolated	left	Bochdaleck	not assessed	NA
DHREAMS_WGS	05-0069		F	Neonatal	White	home	Isolated	left	Bochdaleck	No	NA
DHREAMS_WGS	05-0070		F	Neonatal	More than one race	died	Isolated	left	Bochdaleck	not assessed	NA
DHREAMS_WGS	05-0074		M	Neonatal	NA	home	Isolated	other	Morgagni	not assessed	NA
DHREAMS_WGS	06-0005		F	Neonatal	White	home	Isolated	left	Bochdaleck	No	NA
DHREAMS_WGS	06-0006		F	Neonatal	White	home	Isolated	left	Bochdaleck	No	NA
DHREAMS_WGS/WES	06-0007		F	Neonatal	White	died	Complex	right	Bochdaleck	Yes	accessory ribs, lumbar type vertebral bodies, T6 butterfly vertebra, asymmetric L5 pedicles and sacral dysgenesis		Y
DHREAMS_WGS	06-0008		M	Neonatal	White	home	Isolated	left	Bochdaleck	No	NA
DHREAMS_WGS	06-0009		M	Neonatal	White, Hispanic	home	Isolated	left	Bochdaleck	No	NA
DHREAMS_WGS	06-0018	Y	F	Neonatal	White, Hispanic	home	Isolated	left	Bochdaleck	not assessed	NA
DHREAMS_WGS	06-0023		M	Neonatal	White	home	Isolated	left	Bochdaleck	not assessed	NA
DHREAMS_WGS	06-0031		M	Neonatal	White	home	Isolated	left	Bochdaleck	not assessed	NA
DHREAMS_WGS	06-0032		F	Neonatal	White	home	Isolated	left	Bochdaleck	not assessed	NA
DHREAMS_WGS	06-0038		F	Neonatal	White	home	Isolated	right	Bochdaleck	not assessed	NA
DHREAMS_WGS	07-0003		F	Neonatal	White, Hispanic	home	Isolated	right	Bochdaleck	Yes	NA
DHREAMS_WGS	07-0004		F	Neonatal	White	died	Isolated	left	Bochdaleck	Yes	NA
DHREAMS_WGS	07-0007		M	Neonatal	White	home	Isolated	left	Bochdaleck	not assessed	NA
DHREAMS_WGS	07-0008		M	Neonatal	White	died	Isolated	left	Bochdaleck	Yes	NA
DHREAMS_WGS	07-0009		M	Neonatal	White, Hispanic	home	Isolated	left	Bochdaleck	Yes	NA
DHREAMS_WGS	07-0011	Y	F	Neonatal	White	died	Isolated	left	Bochdaleck	Yes	NA
DHREAMS_WES II	07-0017		M	Neonatal	White, Hispanic	home	Complex	left	Bochdaleck	No	congenital hydrocephalus, accessory spleen					Y
DHREAMS_WGS	07-0018	Y	M	Neonatal	White	home	Complex	right	Bochdaleck	No	seizures					Y
DHREAMS_WGS	07-0019		M	Neonatal	White	died	Isolated	left	Bochdaleck	Yes	NA
DHREAMS_WGS	07-0020		F	Neonatal	Black	died	Isolated	right	Bochdaleck	Yes	NA
DHREAMS_WGS	07-0023	Y	F	Neonatal	White	home	Isolated	left	Bochdaleck	not assessed	NA
DHREAMS_WES II	07-0030		M	Neonatal	White	died	Complex	left	agenesis	not assessed	ASD, VSD, Tetralogy of Fallot, double outlet right ventricle	Y
DHREAMS_WGS	07-0033		M	Neonatal	White	home	Isolated	left	Bochdaleck	not assessed	NA
DHREAMS_WGS	07-0035		M	Neonatal	White	home	Isolated	left	Bochdaleck	No	NA
DHREAMS_WES II	07-0036		F	Neonatal	White	home	Isolated	left	agenesis	not assessed	NA
DHREAMS_WGS	07-0037		F	Neonatal	White	home	Isolated	left	Bochdaleck	No	NA
DHREAMS_WGS	07-0039		F	Neonatal	White	home	Isolated	left	Bochdaleck	not assessed	NA
DHREAMS_WGS	07-0040		F	Neonatal	White	home	Isolated	right	Bochdaleck	No	NA
DHREAMS_WGS	07-0041		M	Neonatal	White	home	Isolated	left	Bochdaleck	not assessed	NA
DHREAMS_WGS	09-0003		F	Neonatal	White	died	Isolated	left	Bochdaleck	not assessed	NA
DHREAMS_WGS	10-0008		F	Child	NA	home	Isolated	left	Bochdaleck	not assessed	NA
BOSTON_WES	128195		F	NA	Caucasian	NA	Isolated	NA	NA	not assessed	NA
BOSTON_WES	128198		M	NA	Caucasian	NA	Isolated	NA	NA	not assessed	NA
BOSTON_WES	128204		M	NA	Caucasian	NA	Isolated	NA	NA	not assessed	NA
BOSTON_WES	128207		M	NA	Caucasian	NA	Isolated	NA	NA	not assessed	NA
BOSTON_WES	136328		F	NA	Caucasian	NA	Isolated	NA	NA	not assessed	NA
BOSTON_WES	136334		F	NA	Caucasian	NA	Isolated	NA	NA	not assessed	NA
BOSTON_WES	40265		F	NA	Caucasian	NA	Complex	NA	NA	not assessed	microcephaly
BOSTON_WES	40276		M	NA	NA	NA	Complex	NA	NA	not assessed	Duane radial ray anomaly		Y
BOSTON_WES	128186		F	NA	Caucasian/Asian	NA	Complex	NA	NA	not assessed	unknown
BOSTON_WES	128210		M	NA	Hispanic or Latino	NA	Complex	NA	NA	not assessed	hypoplastic left heart syndrome with aortic atresia, echogenic kidneys, enlarged cisterna magna, 2 vessel cord	Y
BOSTON_WES	128213		M	NA	Caucasian	NA	Complex	NA	NA	not assessed	abnormal optic nerve, increased intraocular pressure, scoliosis		Y
BOSTON_WES	128237		M	NA	Caucasian	NA	Complex	NA	NA	not assessed	hypospadias, cervical stenosis, developmental delay, Tourrette's syndrome		Y		Y	Y
BOSTON_WES	128243		M	NA	Caucasian	NA	Complex	NA	NA	not assessed	pentalogy of Cantrell	Y
BOSTON_WES	136360		F	NA	Caucasian	NA	Complex	NA	NA	not assessed	VSD, micrognathia, absent septum pellucidum, sacral hypoplasia, enlarged kidneys, absent radiuses, short ulnae, absent fingers	Y	Y
BOSTON_WES	40209		F	NA	Caucasian	NA	Isolated	right	Bochdaleck	not assessed	NA
BOSTON_WES	49485		M	NA	Caucasian	NA	Isolated	right	Bochdaleck	not assessed	NA
BOSTON_WES	49477		M	NA	Caucasian	NA	Complex	right	Morgagni	not assessed	microcephaly, siezures, dysmorphic ears, micropenis, facial dysmorphism, optic nerve hypoplasia				Y	Y
BOSTON_WES	49476		M	NA	Caucasian	NA	Isolated	right	NA	not assessed	NA
BOSTON_WES	40208		M	NA	Caucasian	NA	Isolated	left	Bochdaleck	not assessed	NA
BOSTON_WES	40229		M	NA	Caucasian	NA	Isolated	left	Bochdaleck	not assessed	NA
BOSTON_WES	40231		M	NA	Caucasian	NA	Isolated	left	Bochdaleck	not assessed	NA
BOSTON_WES	40262		F	NA	Caucasian	NA	Isolated	left	Bochdaleck	not assessed	NA
BOSTON_WES	40284		M	NA	Caucasian	NA	Isolated	left	Bochdaleck	not assessed	NA
BOSTON_WES	48406		M	NA	Caucasian	NA	Isolated	left	Bochdaleck	not assessed	NA
BOSTON_WES	48413		M	NA	Caucasian	NA	Isolated	left	Bochdaleck	not assessed	NA
BOSTON_WES	49480		F	NA	Caucasian	NA	Isolated	left	Bochdaleck	not assessed	NA
BOSTON_WES	49487		M	NA	Asian	NA	Isolated	left	Bochdaleck	not assessed	NA
BOSTON_WES	128228		F	NA	Caucasian	NA	Isolated	left	Bochdaleck	not assessed	NA
BOSTON_WES	128252		F	NA	Hispanic or Latino	NA	Isolated	left	Bochdaleck	not assessed	NA
BOSTON_WES	138262		M	NA	Caucasian	NA	Isolated	left	Bochdaleck	not assessed	NA
BOSTON_WES	c1068ANDa		M	NA	Caucasian	NA	Isolated	left	Bochdaleck	not assessed	NA
BOSTON_WES	h1078RIMa		M	NA	Caucasian	NA	Isolated	left	Bochdaleck	not assessed	NA
BOSTON_WES	m1033SZDa		M	NA	Caucasian	NA	Isolated	left	Bochdaleck	not assessed	NA
BOSTON_WES	m1066ZKXa		M	NA	Caucasian	NA	Isolated	left	Bochdaleck	not assessed	NA
BOSTON_WES	40286		F	NA	NA	NA	Complex	left	Bochdaleck	not assessed	hypoplastic left heart syndrome	Y
BOSTON_WES	129671		M	NA	Caucasian	NA	Complex	left	Bochdaleck	not assessed	VSD, PFO	Y
BOSTON_WES	40210		F	NA	African American	NA	Isolated	left	NA	not assessed	NA
BOSTON_WES	49481		M	NA	Caucasian	NA	Isolated	left	NA	not assessed	NA
BOSTON_WES	128216		F	NA	Caucasian	NA	Isolated	left	NA	not assessed	NA
BOSTON_WES	129676		M	NA	Hispanic or Latino	NA	Isolated	left	NA	not assessed	NA
BOSTON_WES	128168		M	NA	Caucasian	NA	Complex	left	NA	not assessed	ASD	Y
BOSTON_WES	128177		F	NA	Hispanic or Latino	NA	Complex	left	NA	not assessed	VSD, aberrant right subclavian artery	Y
BOSTON_WES	128189		F	NA	Caucasian	NA	Complex	left	NA	not assessed	ASD	Y
BOSTON_WES	128258		F	NA	African American	NA	Complex	left	NA	not assessed	multiple minor anomalies, autism					Y
BOSTON_WES	40257		F	NA	Caucasian	NA	Isolated	left	NA	not assessed	NA
BOSTON_WES	40278		M	NA	NA	NA	Isolated	left	NA	not assessed	NA
BOSTON_WES	40295		F	NA	Caucasian	NA	Isolated	left	NA	not assessed	NA
BOSTON_WES	40227		M	NA	Caucasian	NA	Complex	left	NA	not assessed	SNHL (b/l cochlear implants) radioulnar synostosis,		Y
BOSTON_WES	49473		M	NA	Caucasian	NA	Complex	left	NA	not assessed	ASD	Y
BOSTON_WES	40218		M	NA	Caucasian	NA	Isolated	central	NA	not assessed	NA
BOSTON_WES	40256		M	NA	Caucasian	NA	Isolated	bilateral	NA	not assessed	de novo balanced translocation: 46, XY, t(1;6)(p22;q15)
BOSTON_WES	c1228KKFa		M	NA	NA	NA	Complex	NA	NA	not assessed	clinical diagnosis of cornelia de lange syndrome	Y	Y			Y
BOSTON_WES	m1017CHOa		M	NA	Asian	NA	Isolated	right	Bochdaleck	not assessed	NA
BOSTON_WES	c1100KENa		M	NA	Caucasian	NA	Complex	right	Bochdaleck	not assessed	syndactyly, micrognathia, congenital ptosis		Y
BOSTON_WES	c1152NMZa		M	NA	Caucasian	NA	Complex	right	eventration	not assessed	multiple minor anomalies
BOSTON_WES	c1141PCOa		F	NA	Caucasian	NA	Isolated	right	NA	not assessed	NA
BOSTON_WES	m1008SAWa		M	NA	Caucasian	NA	Isolated	right	NA	not assessed	NA
BOSTON_WES	m1038MWLa		M	NA	Caucasian	NA	Isolated	right	NA	not assessed	NA
BOSTON_WES	h1033LEIa		M	NA	Caucasian	NA	Isolated	left	agenesis	not assessed	NA
BOSTON_WES	c1204daia		F	NA	Caucasian	NA	Complex	left	agenesis	not assessed	tracheoesophageal cleft			Y
BOSTON_WES	m1021LEMa		F	NA	Caucasian	NA	Complex	left	agenesis	not assessed	hypoplastic aortic arch, peristant left SVC, 2 vessel cord	Y
BOSTON_WES	c1154TDRa		M	NA	Caucasian	NA	Complex	left	Bochdaleck	not assessed	coarctation/hypoplastic aortic arch, absent corpus callosum, hypospadias, dysmorphic facial features	?			Y	Y
BOSTON_WES	c1179DXSa		M	NA	Caucasian	NA	Complex	left	Bochdaleck	not assessed	unknown
BOSTON_WES	h1015MOAa		F	NA	Caucasian	NA	Complex	left	Bochdaleck	not assessed	ASD, congenital dysplastic hip	Y	Y
BOSTON_WES	h1246URRa		F	NA	Caucasian	NA	Complex	left	Bochdaleck	not assessed	ASD, PDA	Y
BOSTON_WES	m1011MARa		F	NA	African American	NA	Isolated	left	eventration	not assessed	NA
BOSTON_WES	c1080SHAa		F	NA	Caucasian	NA	Complex	left	eventration	not assessed	ASD, VSD, PDA	Y
BOSTON_WES	c1072HICa		M	NA	Caucasian	NA	Isolated	left	NA	not assessed	NA
BOSTON_WES	c1181SEVa		M	NA	Caucasian	NA	Isolated	left	NA	not assessed	NA
BOSTON_WES	h1009CLAa		M	NA	Caucasian	NA	Isolated	left	NA	not assessed	NA
BOSTON_WES	h1260TATa		M	NA	Caucasian	NA	Isolated	left	NA	not assessed	NA
BOSTON_WES	c1180ncda		M	NA	Caucasian	NA	Complex	central	Morgagni	not assessed	pentalogy of Cantrell (ectopia cordis, omphalocele, renal ectopia)	Y
BOSTON_WES	c1137BNMa		M	NA	NA	NA	Complex	bilateral	NA	not assessed	hypospadias, small phallus, cryptorchidism, dysmorphic facial features				Y
BOSTON_WES	c1336HMEa		F	NA	Caucasian	NA	Isolated	bilateral	NA	not assessed	NA
BOSTON_WES	40274		F	NA	Not reported	NA	Unknown	NA	NA	not assessed	NA
BOSTON_WES	128225		F	NA	Not reported	NA	Unknown	NA	NA	not assessed	NA
BOSTON_WES	40267		F	NA	Not reported	NA	Unknown	NA	NA	not assessed	NA
BOSTON_WES	h1109AZRa		M	NA	Not reported	NA	Unknown	NA	NA	not assessed	NA
BOSTON_WES	136191		M	NA	Hispanic or Latino	NA	Unknown	NA	NA	not assessed	NA
