# Supplementary material for: De novo variants in congenital diaphragmatic hernia identify MYRF as a new syndrome and reveal genetic overlaps with other developmental disorders
Source: PLoS Genet. 2018 Dec 10;14(12):e1007822. doi: 10.1371/journal.pgen.1007822 (PMC6301721; doi:10.1371/journal.pgen.1007822)
Supplement: S2 Data — (XLSX) [file pgen.1007822.s011.xlsx]

## Sheet: Caption
Column	Description
Batch	Sequencing batch.
Study ID	Identifier of the trio
Gender	M for male, F for female
Case Class	Complex or isolated
Variant Effect	The functional effect of the variant.
	Nonsynonymous/ synonymous SNV: single nucleotide variants that causes nonsynonymous/synonymous amino acid substitution.
	frameshift insertion/deletion: insertion/deletion that causes the shift of reading frame in coding sequence.
	nonframeshift insertion/deletion: insertion/deletion in the coding sequence but does not cause frameshift changes.
	Splicing: variant that affects canonical splice sites of coding transcript.
	stopgain/stoploss: variant that creates/abolishes a stop codon.
Variant Class	Likely gene disrupting (LGD) variants include frameshift indels, SNVs that cause gain or loss of stop codons, or variants affecting canonical splice sites; deleterious missense (D-mis) variants were nonsynonymous SNVs with Phred-scaled CADD score >=25; other nonsynonymous SNVs were classified as benign missense (B-mis). Nonframeshift indels were labeled as inframe.
Sanger Validation	Results from Sanger sequencing validation for a subset of de novo variants.
Gene Symbol	Gene name
Chrom	Chromosome
Pos	Position in human genome b37 assembly
Ref	Reference allele
Alt	Alternative allele
Variant Consequences	Functional consequences of the variant w.r.t protein coding genes. Functional changes to all coding transcripts were listed.
ExAC pLI	Probability of loss-of-function intolerance by Exome Aggregation Consortium
Diaphragm/ Heart/Brain Expression	The rank percentile of gene expression in mouse developing diaphragm (E11.5), developing heart (E14.5) and brain (E9.5). Smaller value corresponds to the higher expression level.
MetaSVM	Pathogenicity prediction for nonsynonymous SNVs given by MetaSVM; T: tolerated, D: deleterious.
CADDv1.3	Phred-scaled Combined Annotation Dependent Depletion (CADD)14 score, version 1.3.
ExAC_AF/ExAC_Filt/gnomAD_AF/gnomAD_Filt	The alternative allele frequency across all populations in Exome Aggregation Consortium (ExAC v0.3), genome Aggregation Database (gnomAD r2.0) exome sequencing data sets. The filtering flag for the flags in the released VCF file are also shown.

## Sheet: CodingDNM
Batch	Study ID	Gender	Case Class	Variant Effect	Variant Class	Sanger Validation	Gene Symbol	Chrom	Pos	Ref	Alt	Variant Consequences	ExAC pLI	Diaphragm Expression	Heart Expression	Brain Expression	MetaSVM	CADDv1.3	ExAC_AF	ExAC_Filt	gnomAD_AF	gnomAD_Filt
BOSTON_WES	40208	M	Isolated	nonsynonymous SNV	B-mis		ATG12	5	115168326	T	C	ATG12:NM_001277783:exon2:c.A199G:p.R67G	0	24.64	33.84	14.26	T	8.34	.	.	.	.
BOSTON_WES	40208	M	Isolated	nonsynonymous SNV	D-mis		SOX6	11	16208345	C	T	SOX6:NM_001145811:exon5:c.G692A:p.R231H,SOX6:NM_001145819:exon5:c.G731A:p.R244H,SOX6:NM_017508:exon5:c.G701A:p.R234H,SOX6:NM_033326:exon5:c.G692A:p.R231H	1	33.45	45.55	51.97	D	34	.	.	4.06385e-06	PASS
BOSTON_WES	40210	F	Isolated	nonsynonymous SNV	B-mis		FLG	1	152279638	C	G	FLG:NM_002016:exon3:c.G7724C:p.G2575A	.	.	88.31	.	T	10.15	.	.	.	.
BOSTON_WES	40229	M	Isolated	synonymous SNV	silent		KL	13	33629245	C	T	KL:NM_004795:exon3:c.C1392T:p.F464F	0	82.1	72.22	86.96	.	13.07	7.4129e-05	PASS	0.000109643	PASS
BOSTON_WES	40229	M	Isolated	nonsynonymous SNV	D-mis		SLC8B1	12	113758234	G	A	SLC8B1:NM_024959:exon7:c.C596T:p.S199F	0	51.3	64.23	63.68	T	25.3	.	.	.	.
BOSTON_WES	40256	M	Isolated	nonsynonymous SNV	D-mis		PLCG1	20	39797452	G	A	PLCG1:NM_002660:exon21:c.G2425A:p.E809K,PLCG1:NM_182811:exon21:c.G2425A:p.E809K	0.76	17.55	16.58	6.22	D	34	.	.	0	RF,AC0
BOSTON_WES	40257	F	Isolated	synonymous SNV	silent		KRT4	12	53207786	C	G	KRT4:NM_002272:exon1:c.G57C:p.S19S	0	92.2	.	.	.	1.972	0.000683222	VQSRTrancheSNP99.90to99.95	0.00242489	PASS
BOSTON_WES	40262	F	Isolated	nonsynonymous SNV	B-mis		MBTPS1	16	84101389	G	C	MBTPS1:NM_003791:exon16:c.C2111G:p.P704R	0.13	26.28	4.41	7.35	T	23.6	.	.	.	.
BOSTON_WES	40262	F	Isolated	nonsynonymous SNV	D-mis		NBEAL1	2	204066310	T	A	NBEAL1:NM_001114132:exon49:c.T7196A:p.I2399N	0	26.52	57.15	69.39	T	28.6	.	.	.	.
BOSTON_WES	40262	F	Isolated	nonsynonymous SNV	D-mis		WDR36	5	110448786	A	T	WDR36:NM_139281:exon16:c.A1898T:p.D633V	0.54	33.58	31.01	15.82	D	33	8.27486e-06	PASS	4.55485e-06	PASS
BOSTON_WES	40276	M	Complex	nonframeshift insertion	inframe		CALCOCO1	12	54109095	C	CTTG	CALCOCO1:NM_001143682:exon9:c.1019_1020insCAA:p.K340delinsNK,CALCOCO1:NM_020898:exon10:c.1274_1275insCAA:p.K425delinsNK	0.17	15.73	10.23	27.13		.	.	.	.	.
BOSTON_WES	40276	M	Complex	synonymous SNV	silent		NYAP1	7	100084612	C	T	NYAP1:NM_173564:exon3:c.C237T:p.A79A	0.99	49.47	52.81	53.67		14.14	.	.	4.39978e-06	RF
BOSTON_WES	40278	M	Isolated	nonsynonymous SNV	B-mis		ARHGAP30	1	161018010	A	G	ARHGAP30:NM_001287602:exon8:c.T2270C:p.V757A,ARHGAP30:NM_001287600:exon11:c.T2357C:p.V786A,ARHGAP30:NM_001025598:exon12:c.T2801C:p.V934A,ARHGAP30:NM_181720:exon13:c.T2168C:p.V723A	0.97	59.14	66.15	76.82	T	24.4	.	.	.	.
BOSTON_WES	40284	M	Isolated	nonsynonymous SNV	B-mis		CYFIP1	15	22969215	G	A	CYFIP1:NM_001033028:exon7:c.G1148A:p.R383Q,CYFIP1:NM_014608:exon22:c.G2441A:p.R814Q,CYFIP1:NM_001287810:exon23:c.G2441A:p.R814Q	1	18.31	14.61	13.76	T	23.1	0.000173365	PASS	0.000203161	PASS
BOSTON_WES	40284	M	Isolated	synonymous SNV	silent		PCDHA9	5	140228368	C	T	PCDHA9:NM_014005:exon1:c.C288T:p.C96C,PCDHA9:NM_031857:exon1:c.C288T:p.C96C	0	.	.	.		14.95	.	.	.	.
BOSTON_WES	40284	M	Isolated	nonsynonymous SNV	D-mis		STEAP2	7	89854823	G	T	STEAP2:NM_001244945:exon2:c.G427T:p.V143F,STEAP2:NM_152999:exon2:c.G427T:p.V143F,STEAP2:NM_001040665:exon3:c.G427T:p.V143F,STEAP2:NM_001040666:exon3:c.G427T:p.V143F,STEAP2:NM_001244944:exon3:c.G427T:p.V143F,STEAP2:NM_001244946:exon3:c.G427T:p.V143F	0	54.32	62.43	60.5	T	25.2	.	.	.	.
BOSTON_WES	40295	F	Isolated	nonsynonymous SNV	D-mis		POLE	12	133219299	G	A	POLE:NM_006231:exon37:c.C4745T:p.P1582L	0	28.08	30.14	13.42	T	32	.	.	.	.
BOSTON_WES	48406	M	Isolated	nonsynonymous SNV	B-mis		AKAP7	6	131481253	A	G	AKAP7:NM_016377:exon3:c.A206G:p.K69R	0	29.92	44.47	51.98	T	0.245	.	.	.	.
BOSTON_WES	48406	M	Isolated	splicing	LGD		PAPD4	5	78938734	G	T	NM_173797:exon8:c.751+1G>T	0	12.31	42.92	10.07	.	25.8	.	.	.	.
BOSTON_WES	48406	M	Isolated	synonymous SNV	silent		PRR30	2	27361159	G	A	PRR30:NM_178553:exon3:c.C39T:p.T13T	0	75.88	87.52	.	.	0.533	.	.	.	.
BOSTON_WES	48406	M	Isolated	nonsynonymous SNV	B-mis		ZNF280A	22	22869375	C	A	ZNF280A:NM_080740:exon2:c.G580T:p.A194S	0	.	.	.	T	15.36	2.47337e-05	PASS	1.21898e-05	PASS
BOSTON_WES	48413	M	Isolated	nonsynonymous SNV	B-mis		CCAR2	8	22476771	C	T	CCAR2:NM_021174:exon20:c.C2630T:p.T877M	0.96	22.38	17.09	4.85	T	19.12	.	.	6.15953e-06	RF
BOSTON_WES	49476	M	Isolated	nonsynonymous SNV	B-mis		HP	16	72094218	T	C	HP:NM_001126102:exon5:c.T473C:p.I158T,HP:NM_005143:exon7:c.T650C:p.I217T	0.03	75.63	80.02	79.52	D	22.9	9.94464e-05	PASS	7.32124e-05	PASS
BOSTON_WES	49477	M	Complex	nonsynonymous SNV	D-mis		EPB41L1	20	34776327	G	T	EPB41L1:NM_001258331:exon9:c.G746T:p.R249L,EPB41L1:NM_012156:exon9:c.G932T:p.R311L,EPB41L1:NM_177996:exon9:c.G746T:p.R249L,EPB41L1:NM_001258329:exon10:c.G932T:p.R311L,EPB41L1:NM_001258330:exon10:c.G839T:p.R280L	0.65	41.91	26.24	49.85	D	34	.	.	.	.
BOSTON_WES	49477	M	Complex	frameshift deletion	LGD	de novo	POGZ	1	151378872	GGGAA	G	POGZ:NM_145796:exon17:c.2350_2353del:p.F784fs,POGZ:NM_207171:exon17:c.2476_2479del:p.F826fs,POGZ:NM_001194938:exon18:c.2449_2452del:p.F817fs,POGZ:NM_001194937:exon19:c.2608_2611del:p.F870fs,POGZ:NM_015100:exon19:c.2635_2638del:p.F879fs	1	11.39	16.22	18.65		.	.	.	.	.
BOSTON_WES	49477	M	Complex	nonsynonymous SNV	B-mis		ARPP21	3	35780863	G	A	ARPP21:NM_001267617:exon16:c.G1642A:p.G548R,ARPP21:NM_001267619:exon16:c.G1702A:p.G568R,ARPP21:NM_016300:exon17:c.G1699A:p.G567R	0	54.22	58.43	86.48	T	23.2	.	.	.	.
BOSTON_WES	49477	M	Complex	synonymous SNV	silent		GLRB	4	157999242	T	G	GLRB:NM_000824:exon2:c.T66G:p.S22S,GLRB:NM_001166060:exon2:c.T66G:p.S22S,GLRB:NM_001166061:exon2:c.T66G:p.S22S	0.03	62.83	47.88	56.31		9.102	.	.	.	.
BOSTON_WES	49477	M	Complex	nonsynonymous SNV	B-mis		IFT74	9	27048236	C	A	IFT74:NM_001099222:exon16:c.C1297A:p.Q433K,IFT74:NM_001099223:exon16:c.C1297A:p.Q433K,IFT74:NM_025103:exon16:c.C1297A:p.Q433K	0	14.32	45.99	18.04	T	13.89	.	.	.	.
BOSTON_WES	49477	M	Complex	nonsynonymous SNV	B-mis		PCDHB3	5	140480496	A	G	PCDHB3:NM_018937:exon1:c.A263G:p.E88G	.	87.02	72.16	77.17	T	23.8	.	.	.	.
BOSTON_WES	49477	M	Complex	synonymous SNV	silent		TNFRSF1A	12	6443279	A	G	TNFRSF1A:NM_001065:exon2:c.T171C:p.I57I	0.99	28.36	23.76	32.51		2.605	.	.	.	.
BOSTON_WES	49480	F	Isolated	frameshift deletion	LGD		NAA15	4	140258100	CAT	C	NAA15:NM_057175:exon3:c.239_240del:p.H80fs	1	10.88	3.26	5.06	.	.	8.29889e-06	PASS	4.33606e-06	PASS
BOSTON_WES	49480	F	Isolated	splicing	LGD		TUBGCP6	22	50658445	CTG	C	NM_020461:exon17:c.4109-1CTG>C	0	53.47	27.5	20.74		.	.	.	.	.
BOSTON_WES	49480	F	Isolated	frameshift deletion	LGD		TMEM40	3	12790282	GTCTC	G	TMEM40:NM_001284406:exon3:c.127_130del:p.E43fs,TMEM40:NM_001284407:exon3:c.79_82del:p.E27fs,TMEM40:NM_018306:exon3:c.79_82del:p.E27fs	0	67.16	76.96	85.7		.	.	.	.	.
BOSTON_WES	49481	M	Isolated	nonsynonymous SNV	B-mis		CACNG4	17	65026602	A	C	CACNG4:NM_014405:exon4:c.A466C:p.I156L	0.22	38.62	74.7	21.83	T	23.3	.	.	.	.
BOSTON_WES	49481	M	Isolated	synonymous SNV	silent		DIP2A	21	47924317	G	A	DIP2A:NM_001146116:exon6:c.G699A:p.E233E,DIP2A:NM_015151:exon6:c.G699A:p.E233E,DIP2A:NM_206889:exon6:c.G699A:p.E233E,DIP2A:NM_206890:exon6:c.G699A:p.E233E,DIP2A:NM_206891:exon6:c.G699A:p.E233E	0.73	40.6	26.38	42.33		9.917	.	.	.	.
BOSTON_WES	49481	M	Isolated	synonymous SNV	silent		EPB41L5	2	120776744	C	T	EPB41L5:NM_001184937:exon2:c.C84T:p.R28R,EPB41L5:NM_001184938:exon2:c.C84T:p.R28R,EPB41L5:NM_001184939:exon2:c.C84T:p.R28R,EPB41L5:NM_020909:exon2:c.C84T:p.R28R	0.02	28.46	39.08	25.39	.	14.89	8.23669e-06	PASS	1.21828e-05	PASS
BOSTON_WES	49481	M	Isolated	nonsynonymous SNV	B-mis		KIF17	1	21024876	C	G	KIF17:NM_001122819:exon6:c.G1229C:p.R410P,KIF17:NM_001287212:exon6:c.G929C:p.R310P,KIF17:NM_020816:exon6:c.G1229C:p.R410P	0	73.29	71.74	80.11	T	24.8	.	.	.	.
BOSTON_WES	49481	M	Isolated	nonsynonymous SNV	D-mis		MKX	10	28023390	C	G	MKX:NM_001242702:exon5:c.G833C:p.R278P,MKX:NM_173576:exon5:c.G833C:p.R278P	0.88	80.8	68.94	64.24	T	34	.	.	.	.
BOSTON_WES	49485	M	Isolated	nonsynonymous SNV	D-mis		SLC4A7	3	27436074	G	A	SLC4A7:NM_001258379:exon19:c.C2668T:p.R890W,SLC4A7:NM_001258380:exon19:c.C2653T:p.R885W,SLC4A7:NM_003615:exon20:c.C3025T:p.R1009W	0.7	21.58	40.07	30.47	D	34	.	.	8.12427e-06	PASS
BOSTON_WES	49487	M	Isolated	synonymous SNV	silent		TECTA	11	120980006	C	T	TECTA:NM_005422:exon3:c.C285T:p.F95F	0	71.02	78.03	82.12	.	5.842	4.94731e-05	PASS	2.84403e-05	PASS
BOSTON_WES	128168	M	Complex	frameshift insertion	LGD		GRB10	7	50737473	G	GCT	GRB10:NM_001001549:exon4:c.449_450insAG:p.S150fs,GRB10:NM_001001550:exon4:c.275_276insAG:p.S92fs,GRB10:NM_005311:exon4:c.449_450insAG:p.S150fs,GRB10:NM_001001555:exon5:c.275_276insAG:p.S92fs	0.37	1.86	0.21	0.53		.	.	.	.	.
BOSTON_WES	128177	F	Complex	nonsynonymous SNV	D-mis		ADD1	4	2906653	C	T	ADD1:NM_001119:exon10:c.C1324T:p.R442W,ADD1:NM_014189:exon10:c.C1324T:p.R442W,ADD1:NM_014190:exon10:c.C1324T:p.R442W,ADD1:NM_176801:exon10:c.C1324T:p.R442W,ADD1:NM_001286645:exon11:c.C1324T:p.R442W	0.61	8.95	3.47	0.1	T	34	.	.	8.12414e-06	RF
BOSTON_WES	128186	F	Complex	nonsynonymous SNV	B-mis		HSPD1	2	198362109	G	A	HSPD1:NM_002156:exon3:c.C182T:p.T61I,HSPD1:NM_199440:exon3:c.C182T:p.T61I	0.99	1.15	4.54	0.5	D	23.6	.	.	.	.
BOSTON_WES	128189	F	Complex	stopgain	LGD		GRM1	6	146350983	G	A	GRM1:NM_001278064:exon1:c.G330A:p.W110X,GRM1:NM_001278066:exon1:c.G330A:p.W110X,GRM1:NM_001278067:exon1:c.G330A:p.W110X,GRM1:NM_001278065:exon2:c.G330A:p.W110X	0.99	75.39	74.02	75.73	.	37	.	.	.	.
BOSTON_WES	128195	F	Isolated	splicing	LGD		GINS3	16	58437236	G	A	NM_001126129:exon3:c.537+1G>A,NM_022770:exon2:c.420+1G>A	0.24	20.1	51.68	41.23	.	27.5	.	.	.	.
BOSTON_WES	128198	M	Isolated	nonsynonymous SNV	D-mis		CILP	15	65495788	T	A	CILP:NM_003613:exon7:c.A940T:p.N314Y	0	60.65	80.44	80.48	T	27.1	.	.	.	.
BOSTON_WES	128204	M	Isolated	nonsynonymous SNV	D-mis		HSPG2	1	22159769	G	A	HSPG2:NM_001291860:exon80:c.C11090T:p.S3697L,HSPG2:NM_005529:exon80:c.C11087T:p.S3696L	0	28.91	0.45	6.79	T	26.2	.	.	.	.
BOSTON_WES	128207	M	Isolated	nonsynonymous SNV	B-mis		TNRC6C	17	76046938	T	G	TNRC6C:NM_001142640:exon4:c.T1795G:p.W599G,TNRC6C:NM_018996:exon4:c.T1795G:p.W599G	1	29.33	17.45	22.12	T	10.96	.	.	.	.
BOSTON_WES	128210	M	Complex	synonymous SNV	silent		ZNF628	19	55994273	C	T	ZNF628:NM_033113:exon3:c.C1713T:p.C571C	0.99	56.24	51.66	33.36		12.54	.	.	0	RF,AC0
BOSTON_WES	128213	M	Complex	nonsynonymous SNV	B-mis		BCL11B	14	99642125	G	A	BCL11B:NM_001282238:exon3:c.C832T:p.R278C,BCL11B:NM_022898:exon3:c.C835T:p.R279C,BCL11B:NM_001282237:exon4:c.C1045T:p.R349C,BCL11B:NM_138576:exon4:c.C1048T:p.R350C	0.93	47.9	50.99	66.46	T	24.7	.	.	0	RF,AC0
BOSTON_WES	128213	M	Complex	synonymous SNV	silent		DRD1	5	174869161	G	A	DRD1:NM_000794:exon2:c.C942T:p.D314D	0.9	59.97	85.75	83.11	.	0.075	4.9518e-05	PASS	5.28073e-05	PASS
BOSTON_WES	128213	M	Complex	nonsynonymous SNV	B-mis		NAA30	14	57858046	C	G	NAA30:NM_001011713:exon2:c.C371G:p.A124G	0.97	29.36	40.36	28	T	16.1	.	.	.	.
BOSTON_WES	128216	F	Isolated	synonymous SNV	silent		FYN	6	111995739	G	C	FYN:NM_153047:exon10:c.C1359G:p.L453L,FYN:NM_153048:exon10:c.C1203G:p.L401L,FYN:NM_002037:exon13:c.C1368G:p.L456L	1	13.75	25.52	21.3		10.94	.	.	.	.
BOSTON_WES	128216	F	Isolated	nonsynonymous SNV	B-mis		TCL1A	14	96180284	C	G	TCL1A:NM_001098725:exon1:c.G120C:p.E40D,TCL1A:NM_021966:exon1:c.G120C:p.E40D	0	93.16	.	.	T	12.2	1.66783e-05	PASS	0	PASS
BOSTON_WES	128216	F	Isolated	nonsynonymous SNV	B-mis		VWDE	7	12412691	C	T	VWDE:NM_001135924:exon10:c.G1499A:p.R500H	.	83.19	.	87.33	T	15.03	.	.	6.61358e-06	PASS
BOSTON_WES	128237	M	Complex	synonymous SNV	silent		MAP3K10	19	40721001	G	A	MAP3K10:NM_002446:exon10:c.G2667A:p.P889P	0.79	44.5	45.18	35.52	.	5.417	5.17823e-05	PASS	6.39768e-05	PASS
BOSTON_WES	128243	M	Complex	splicing	LGD		KATNB1	16	57789830	G	GT	NM_005886:exon17:c.1643+1->T	0.5	39.7	42.2	34.09		.	.	.	.	.
BOSTON_WES	128252	F	Isolated	nonsynonymous SNV	B-mis		GPRC5B	16	19873251	G	T	GPRC5B:NM_001304771:exon3:c.C1468A:p.P490T,GPRC5B:NM_016235:exon3:c.C1075A:p.P359T	0.53	43.68	42.36	24.63	T	12.06	.	.	.	.
BOSTON_WES	128258	F	Complex	nonsynonymous SNV	B-mis		ACTG1	17	79478517	C	T	ACTG1:NM_001199954:exon4:c.G499A:p.E167K,ACTG1:NM_001614:exon4:c.G499A:p.E167K	0.22	1.19	0.85	0.05	D	22.9	.	.	.	.
BOSTON_WES	129676	M	Isolated	synonymous SNV	silent		ALDH1A3	15	101433157	C	T	ALDH1A3:NM_000693:exon5:c.C483T:p.N161N	0.92	69.98	77.6	23.69	.	12.04	1.65166e-05	VQSRTrancheSNP99.60to99.80	4.0625e-06	PASS
BOSTON_WES	129676	M	Isolated	stopgain	LGD		B4GALT5	20	48252993	A	AT	B4GALT5:NM_004776:exon9:c.1022dupA:p.Y341_A342delinsX	0.99	42.45	25.67	34.53		.	.	.	.	.
BOSTON_WES	129676	M	Isolated	synonymous SNV	silent		CACHD1	1	65146969	G	A	CACHD1:NM_001293274:exon24:c.G2547A:p.E849E,CACHD1:NM_020925:exon25:c.G3282A:p.E1094E	0.84	23.35	41.07	11.2		14.02	.	.	.	.
BOSTON_WES	129676	M	Isolated	nonframeshift deletion	inframe		FZD9	7	72849958	TGCTACC	T	FZD9:NM_003508:exon1:c.1622_1627del:p.541_543del	.	44.65	64.14	45.1		.	.	.	.	.
BOSTON_WES	129676	M	Isolated	synonymous SNV	silent		RUNX3	1	25245756	G	A	RUNX3:NM_004350:exon3:c.C519T:p.T173T,RUNX3:NM_001031680:exon4:c.C561T:p.T187T	0.67	72.81	82.63	81.84	.	8.791	2.50744e-05	PASS	2.15141e-05	PASS
BOSTON_WES	136328	F	Isolated	synonymous SNV	silent		CBS	21	44483114	G	A	CBS:NM_000071:exon10:c.C903T:p.Y301Y,CBS:NM_001178008:exon10:c.C903T:p.Y301Y,CBS:NM_001178009:exon10:c.C903T:p.Y301Y	0.01	.	73.62	67.56	.	7.081	8.24334e-06	PASS	1.22147e-05	PASS
BOSTON_WES	136328	F	Isolated	nonframeshift deletion	inframe		ENPP1	6	132168935	TAAC	T	ENPP1:NM_006208:exon2:c.261_263del:p.87_88del	0	31.82	55.09	73	.	.	8.27993e-06	PASS	1.21938e-05	PASS
BOSTON_WES	136360	F	Complex	nonsynonymous SNV	B-mis		COL6A3	2	238234284	C	A	COL6A3:NM_057166:exon40:c.G7591T:p.A2531S,COL6A3:NM_057167:exon42:c.G8794T:p.A2932S,COL6A3:NM_004369:exon43:c.G9412T:p.A3138S	0	21.69	27.54	69.12	T	14.91	.	.	.	.
DHREAMS_WGS	01-0003	M	Isolated	stopgain	LGD	de novo	MYT1L	2	1844560	C	A	MYT1L:NM_001303052:exon20:c.G2830T:p.E944X,MYT1L:NM_015025:exon20:c.G2824T:p.E942X	1	69.41	76.98	75.86	.	43	.	.	.	.
DHREAMS_WES II	01-0006	M	Complex	synonymous SNV	silent		EYS	6	65146093	G	A	EYS:NM_001142800:exon28:c.C5901T:p.N1967N,EYS:NM_001292009:exon28:c.C5901T:p.N1967N	0	.	.	.		1.21	.	.	4.80934e-05	PASS
DHREAMS_WES II	01-0006	M	Complex	nonsynonymous SNV	B-mis		RHOBTB1	10	62637725	G	A	RHOBTB1:NM_014836:exon8:c.C1667T:p.P556L,RHOBTB1:NM_001242359:exon9:c.C1667T:p.P556L	0	57.86	24.01	46.07	T	21.4	1.6497e-05	VQSRTrancheSNP99.60to99.80	2.44208e-05	PASS
DHREAMS_WGS	01-0012	M	Isolated	nonsynonymous SNV	B-mis		SLFN12	17	33738737	G	C	SLFN12:NM_001289009:exon4:c.C1357G:p.P453A,SLFN12:NM_018042:exon4:c.C1357G:p.P453A	0	.	68.54	83.68	T	11.96	.	.	.	.
DHREAMS_WGS	01-0016	M	Isolated	synonymous SNV	silent		CASD1	7	94173734	A	G	CASD1:NM_022900:exon11:c.A1368G:p.V456V	0.04	6.18	23.17	10.14	.	10.59	7.41656e-05	PASS	5.69926e-05	PASS
DHREAMS_WGS	01-0016	M	Isolated	synonymous SNV	silent		FEM1C	5	114860157	G	A	FEM1C:NM_020177:exon3:c.C1702T:p.L568L	0.63	15.28	36.69	11.02		2.999	.	.	.	.
DHREAMS_WGS	01-0028	M	Isolated	nonsynonymous SNV	D-mis	de novo	TMEM175	4	949635	G	A	TMEM175:NM_001297424:exon8:c.G553A:p.G185R,TMEM175:NM_001297425:exon8:c.G553A:p.G185R,TMEM175:NM_001297428:exon8:c.G451A:p.G151R,TMEM175:NM_001297423:exon10:c.G553A:p.G185R,TMEM175:NM_001297427:exon10:c.G451A:p.G151R,TMEM175:NM_032326:exon10:c.G799A:p.G267R,TMEM175:NM_001297426:exon11:c.G451A:p.G151R	0	44.8	44.04	43.97	D	27.5	1.65593e-05	PASS	1.21909e-05	PASS
DHREAMS_WGS	01-0038	M	Isolated	synonymous SNV	silent		CUL7	6	43016162	C	T	CUL7:NM_001168370:exon8:c.G2223A:p.L741L,CUL7:NM_014780:exon8:c.G1971A:p.L657L	0	49.86	4.96	1.09		8.919	.	.	.	.
DHREAMS_WGS	01-0038	M	Isolated	synonymous SNV	silent		PPL	16	4935125	G	A	PPL:NM_002705:exon22:c.C3531T:p.I1177I	0	69.94	52.86	62.76		11.62	.	.	4.06322e-06	RF,AC0
DHREAMS_WGS	01-0038	M	Isolated	synonymous SNV	silent		UBQLN3	11	5528821	C	T	UBQLN3:NM_017481:exon2:c.G1968A:p.X656X	0	59.62	.	.	.	12.01	.	.	.	.
DHREAMS_WGS/WES	01-0042	M	Complex	nonsynonymous SNV	D-mis	de novo	FCHO1	19	17883266	C	T	FCHO1:NM_001161359:exon8:c.C445T:p.R149C,FCHO1:NM_001161358:exon9:c.C595T:p.R199C,FCHO1:NM_001161357:exon10:c.C595T:p.R199C,FCHO1:NM_015122:exon10:c.C595T:p.R199C	1	73.46	70.27	50.46	T	26.2	.	.	.	.
DHREAMS_WGS/WES	01-0042	M	Complex	nonsynonymous SNV	D-mis	de novo	PXMP4	20	32302522	G	A	PXMP4:NM_007238:exon2:c.C134T:p.A45V,PXMP4:NM_183397:exon2:c.C134T:p.A45V	0.61	40.44	47.9	52.62	T	26.1	8.23642e-06	PASS	4.06058e-06	PASS
DHREAMS_WGS/WES	01-0042	M	Complex	nonsynonymous SNV	B-mis	de novo	ZNF25	10	38241957	T	C	ZNF25:NM_145011:exon6:c.A469G:p.K157E	0	46.66	43.35	53.22	T	1.081	.	.	.	.
DHREAMS_WGS	01-0044	M	Isolated	nonsynonymous SNV	B-mis		CLEC1A	12	10233976	T	C	CLEC1A:NM_001297748:exon2:c.A152G:p.D51G,CLEC1A:NM_016511:exon3:c.A251G:p.D84G	0	74.2	63.57	74.53	T	0.009	.	.	.	.
DHREAMS_WGS	01-0048	M	Isolated	nonsynonymous SNV	D-mis		FAM13C	10	61014122	G	A	FAM13C:NM_001001971:exon9:c.C1024T:p.L342F,FAM13C:NM_198215:exon11:c.C1318T:p.L440F,FAM13C:NM_001143773:exon12:c.C1069T:p.L357F,FAM13C:NM_001166698:exon12:c.C1069T:p.L357F	0	57.91	48.22	51.81	T	25.1	.	.	.	.
DHREAMS_WGS	01-0048	M	Isolated	nonsynonymous SNV	B-mis		FRAS1	4	79455697	G	T	FRAS1:NM_025074:exon71:c.G11020T:p.V3674L	0	15.19	4.85	42.34	T	21.4	.	.	.	.
DHREAMS_WGS	01-0051	M	Isolated	nonsynonymous SNV	B-mis		CHFR	12	133428245	C	T	CHFR:NM_001161347:exon10:c.G1211A:p.R404K,CHFR:NM_001161344:exon12:c.G1487A:p.R496K,CHFR:NM_001161345:exon12:c.G1484A:p.R495K,CHFR:NM_001161346:exon12:c.G1451A:p.R484K,CHFR:NM_018223:exon12:c.G1364A:p.R455K	0.64	28.65	31.76	22.41	T	24.1	.	.	.	.
DHREAMS_WGS	01-0051	M	Isolated	nonsynonymous SNV	D-mis	de novo	FRMPD1	9	37737109	T	C	FRMPD1:NM_014907:exon14:c.T1418C:p.L473P	0	84.16	57.91	68.78	T	29.4	.	.	.	.
DHREAMS_WGS	01-0051	M	Isolated	synonymous SNV	silent		LRRC75B	22	24988926	G	A	LRRC75B:NM_207644:exon1:c.C81T:p.P27P	0	59.52	68.57	67.03		10.11	.	.	.	.
DHREAMS_WES II	01-0054	F	Complex	nonsynonymous SNV	D-mis	de novo	PABPC4	1	40033503	T	G	PABPC4:NM_001135653:exon7:c.A892C:p.I298L,PABPC4:NM_001135654:exon7:c.A892C:p.I298L,PABPC4:NM_003819:exon7:c.A892C:p.I298L	0.99	21.35	2.12	40.91	T	25.3	.	.	.	.
DHREAMS_WES	01-0057	F	Complex	nonsynonymous SNV	D-mis	de novo	LONP1	19	5696165	G	A	LONP1:NM_001276480:exon13:c.C1325T:p.T442M,LONP1:NM_004793:exon13:c.C1913T:p.T638M,LONP1:NM_001276479:exon14:c.C1721T:p.T574M	1	33.79	12.31	5.87	D	32	8.36302e-06	PASS	4.07681e-06	RF
DHREAMS_WGS	01-0063	M	Isolated	nonsynonymous SNV	B-mis		TRRAP	7	98522786	T	C	TRRAP:NM_001244580:exon22:c.T2875C:p.Y959H,TRRAP:NM_003496:exon22:c.T2875C:p.Y959H	1	14.21	7.9	7.75	T	24.4	.	.	.	.
DHREAMS_WES II	01-0073	M	Complex	nonsynonymous SNV	D-mis	de novo	KIAA1958	9	115422119	C	T	KIAA1958:NM_133465:exon4:c.C1921T:p.R641W,KIAA1958:NM_001287036:exon5:c.C2005T:p.R669W	0.05	32.57	44.68	36.24	T	33	8.27007e-06	PASS	1.22e-05	PASS
DHREAMS_WES II	01-0073	M	Complex	nonsynonymous SNV	B-mis		SCYL2	12	100732717	A	G	SCYL2:NM_017988:exon18:c.A2557G:p.M853V	0.93	17.38	36.4	37.63	T	19.36	.	.	.	.
DHREAMS_WGS	01-0076	M	Isolated	nonsynonymous SNV	B-mis		CACNA1G	17	48703836	C	A	CACNA1G:NM_198387:exon34:c.C6477A:p.D2159E,CACNA1G:NM_198388:exon34:c.C6456A:p.D2152E,CACNA1G:NM_001256328:exon35:c.C6504A:p.D2168E,CACNA1G:NM_001256330:exon35:c.C6444A:p.D2148E,CACNA1G:NM_001256331:exon35:c.C6423A:p.D2141E,CACNA1G:NM_001256332:exon35:c.C6408A:p.D2136E,CACNA1G:NM_001256360:exon35:c.C6471A:p.D2157E,CACNA1G:NM_001256361:exon35:c.C6465A:p.D2155E,CACNA1G:NM_198376:exon35:c.C6240A:p.D…	1	25.02	34.32	32.3	T	0.169	1.42466e-05	VQSRTrancheSNP99.60to99.80	.	.
DHREAMS_WGS	01-0076	M	Isolated	synonymous SNV	silent		DDX54	12	113603521	G	A	DDX54:NM_001111322:exon14:c.C1647T:p.S549S,DDX54:NM_024072:exon14:c.C1647T:p.S549S	0	26.16	19.17	11.05	T	6.894	.	.	.	.
DHREAMS_WGS	01-0076	M	Isolated	nonsynonymous SNV	B-mis		ZNF766	19	52794119	G	A	ZNF766:NM_001010851:exon4:c.G1075A:p.E359K	0	.	47.36	17.67	T	23.4	.	.	.	.
DHREAMS_WGS	01-0077	F	Complex	synonymous SNV	silent		EXD2	14	69704601	C	T	EXD2:NM_018199:exon7:c.C1227T:p.D409D,EXD2:NM_001193361:exon8:c.C1602T:p.D534D,EXD2:NM_001193363:exon8:c.C1602T:p.D534D,EXD2:NM_001193360:exon9:c.C1602T:p.D534D,EXD2:NM_001193362:exon9:c.C1602T:p.D534D	0	46.48	40.91	12.08		7.831	.	.	1.73595e-05	PASS
DHREAMS_WES	01-0083	F	Complex	nonsynonymous SNV	B-mis	de novo	HSPG2	1	22214035	G	A	HSPG2:NM_001291860:exon8:c.C836T:p.S279F,HSPG2:NM_005529:exon8:c.C836T:p.S279F	0	28.91	0.45	6.79	T	0.572	.	.	.	.
DHREAMS_WES	01-0083	F	Complex	nonsynonymous SNV	D-mis	de novo	TLN1	9	35725594	C	T	TLN1:NM_006289:exon2:c.G98A:p.R33H	1	20.43	1.59	6.95	D	34	3.29919e-05	PASS	3.65839e-05	PASS
DHREAMS_WES II	01-0084	M	Isolated	nonsynonymous SNV	D-mis	de novo	MAPK8IP3	16	1779157	G	A	MAPK8IP3:NM_001040439:exon3:c.G458A:p.R153Q,MAPK8IP3:NM_015133:exon3:c.G458A:p.R153Q	1	26	6.01	22.88	T	35	.	.	.	.
DHREAMS_WES II	01-0084	M	Isolated	splicing	LGD	de novo	VWA5A	11	123994071	A	G	NM_198315:exon8:c.931-2A>G,NM_014622:exon8:c.931-2A>G,NM_001130142:exon9:c.931-2A>G	0	67.63	39.98	53.21	.	25.9	.	.	.	.
DHREAMS_WES II	01-0084	M	Isolated	nonframeshift deletion	inframe		TPR	1	186329915	AAAG	A	TPR:NM_003292:exon10:c.1078_1080del:p.360_360del	1	2.72	4.54	8.94		.	.	.	.	.
DHREAMS_WES II	01-0084	M	Isolated	nonsynonymous SNV	B-mis		WDFY3	4	85687460	C	T	WDFY3:NM_014991:exon31:c.G4915A:p.D1639N	1	20.32	13.82	19.74	T	23.1	.	.	.	.
DHREAMS_WGS	01-0098	F	Complex	nonsynonymous SNV	D-mis	de novo	WT1	11	32410675	G	A	WT1:NM_000378:exon9:c.C1423T:p.R475W,WT1:NM_001198552:exon9:c.C796T:p.R266W,WT1:NM_001198551:exon10:c.C838T:p.R280W,WT1:NM_024424:exon10:c.C1474T:p.R492W,WT1:NM_024426:exon10:c.C1483T:p.R495W	.	5.78	33.55	82.91	T	34	.	.	.	.
DHREAMS_WGS	01-0098	F	Complex	nonsynonymous SNV	D-mis	de novo	INTS4	11	77594901	T	G	INTS4:NM_033547:exon22:c.A2690C:p.Y897S	0.65	22.6	31.11	15.1	T	29.4	1.76954e-05	PASS	1.23142e-05	PASS
DHREAMS_WGS	01-0098	F	Complex	nonsynonymous SNV	D-mis	de novo	NHSL1	6	138817508	G	A	NHSL1:NM_001144060:exon2:c.C59T:p.T20M,NHSL1:NM_020464:exon2:c.C203T:p.A68V	.	26.65	15.04	29.31	T	25.4	.	.	.	.
DHREAMS_WES	01-0109	F	Complex	frameshift deletion	LGD	de novo	DLST	14	75356621	AAG	A	DLST:NM_001244883:exon6:c.297_298del:p.E99fs,DLST:NM_001933:exon6:c.297_298del:p.E99fs	0.95	19.82	2.31	9.93		.	.	.	.	.
DHREAMS_WES	01-0109	F	Complex	nonsynonymous SNV	B-mis	de novo	IGSF9B	11	133801020	G	A	IGSF9B:NM_001277285:exon11:c.C1378T:p.P460S	1	50.57	67.32	54.29	T	24.8	.	.	.	.
DHREAMS_WES	01-0109	F	Complex	nonsynonymous SNV	B-mis	de novo	PEAR1	1	156883057	C	T	PEAR1:NM_001080471:exon19:c.C2494T:p.P832S	0	66.69	30.39	49.06	T	23	8.47271e-06	PASS	4.17282e-06	PASS
DHREAMS_WES II	01-0113	M	Complex	nonsynonymous SNV	D-mis	de novo	NACC1	19	13248371	G	A	NACC1:NM_052876:exon5:c.G1306A:p.V436M	0.97	9.59	8.92	5.8	T	26.7	.	.	.	.
DHREAMS_WES II	01-0113	M	Complex	frameshift deletion	LGD	de novo	ZHX3	20	39831908	CG	C	ZHX3:NM_015035:exon3:c.1648delC:p.R550fs	0.35	62.37	56.59	51.55		.	.	.	.	.
DHREAMS_WGS	01-0119	F	Isolated	synonymous SNV	silent		AP5Z1	7	4830354	C	T	AP5Z1:NM_014855:exon16:c.C1989T:p.T663T	.	52.97	54.54	48.49	.	13.22	3.79961e-05	PASS	2.48903e-05	PASS
DHREAMS_WES II	01-0125	F	Complex	nonsynonymous SNV	D-mis	de novo	PADI3	1	17586164	C	T	PADI3:NM_016233:exon2:c.C184T:p.R62C	0	75.34	78.21	74.52	T	29.6	8.25641e-06	PASS	4.06765e-06	PASS
DHREAMS_WGS/WES	01-0136	F	Complex	nonsynonymous SNV	D-mis	de novo	PRR14	16	30667426	C	T	PRR14:NM_024031:exon12:c.C1552T:p.R518W	0.26	20.26	26.61	18.27	T	34	.	.	0	RF,AC0
DHREAMS_WGS/WES	01-0136	F	Complex	synonymous SNV	silent		GGT1	22	25023843	G	A	GGT1:NM_001288833:exon13:c.G1233A:p.P411P,GGT1:NM_013430:exon13:c.G1233A:p.P411P,GGT1:NM_013421:exon14:c.G1233A:p.P411P	0.68	74.88	80.17	70.06	.	3.329	5.8214e-05	PASS	5.69458e-05	PASS
DHREAMS_WES	01-0147	F	Complex	stopgain	LGD	de novo	STAG2	X	123197716	C	T	STAG2:NM_006603:exon19:c.C1840T:p.R614X,STAG2:NM_001042749:exon20:c.C1840T:p.R614X,STAG2:NM_001042750:exon20:c.C1840T:p.R614X,STAG2:NM_001042751:exon20:c.C1840T:p.R614X,STAG2:NM_001282418:exon20:c.C1840T:p.R614X	1	14.8	17.73	13.25	.	39	.	.	.	.
DHREAMS_WGS	01-0153	F	Isolated	synonymous SNV	silent		CCDC80	3	112358591	G	A	CCDC80:NM_199511:exon2:c.C162T:p.H54H,CCDC80:NM_199512:exon2:c.C162T:p.H54H	0.01	9.77	17.41	57.46		0.575	.	.	.	.
DHREAMS_WGS	01-0153	F	Isolated	nonsynonymous SNV	D-mis	de novo	RTKN	2	74659622	C	G	RTKN:NM_001015055:exon2:c.G283C:p.A95P,RTKN:NM_001015056:exon2:c.G133C:p.A45P,RTKN:NM_033046:exon3:c.G244C:p.A82P	0	69.09	31.16	23.57	T	25.1	.	.	.	.
DHREAMS_WES II	01-0164	M	Complex	synonymous SNV	silent		CCBE1	18	57133999	G	A	CCBE1:NM_133459:exon5:c.C525T:p.T175T	0	47.55	73.91	62.53		4.93	.	.	.	.
DHREAMS_WES II	01-0164	M	Complex	synonymous SNV	silent		TNFRSF21	6	47200615	A	T	TNFRSF21:NM_014452:exon6:c.T1854A:p.I618I	0.66	51.04	49.52	27.66		3.666	.	.	.	.
DHREAMS_WES II	01-0169	F	Complex	nonsynonymous SNV	D-mis	de novo	ADAM7	8	24350034	T	C	ADAM7:NM_003817:exon15:c.T1579C:p.Y527H	0	96.36	88.31	.	T	25.1	.	.	.	.
DHREAMS_WES II	01-0169	F	Complex	splicing	LGD	de novo	GHITM	10	85901216	A	G	GHITM:NM_014394:exon2:-39-2A>G	0.13	8.33	4.06	8.23	.	24.4	8.30648e-06	PASS	4.22558e-06	PASS
DHREAMS_WGS	01-0191	M	Isolated	frameshift deletion	LGD	de novo	DIDO1	20	61525873	GGACA	G	DIDO1:NM_001193369:exon11:c.2460_2463del:p.A820fs,DIDO1:NM_001193370:exon11:c.2460_2463del:p.A820fs,DIDO1:NM_033081:exon11:c.2460_2463del:p.A820fs,DIDO1:NM_080797:exon11:c.2460_2463del:p.A820fs	1	19.94	15.1	27.32		.	.	.	.	.
DHREAMS_WGS	01-0191	M	Isolated	nonsynonymous SNV	D-mis	de novo	EIF4G3	1	21183973	C	T	EIF4G3:NM_003760:exon20:c.G3094A:p.E1032K,EIF4G3:NM_001198801:exon23:c.G3202A:p.E1068K,EIF4G3:NM_001198802:exon23:c.G3112A:p.E1038K	1	10.77	6.8	10.02	T	29	.	.	4.06118e-06	PASS
DHREAMS_WGS	01-0191	M	Isolated	synonymous SNV	silent		ADSS	1	244574656	C	T	ADSS:NM_001126:exon12:c.G1251A:p.A417A	0.82	8.16	34.6	10.59	.	17.61	3.29614e-05	PASS	4.46995e-05	PASS
DHREAMS_WGS	01-0191	M	Isolated	nonsynonymous SNV	B-mis		OBSCN	1	228404355	G	A	OBSCN:NM_001098623:exon7:c.G2329A:p.E777K,OBSCN:NM_001271223:exon7:c.G2329A:p.E777K,OBSCN:NM_052843:exon7:c.G2329A:p.E777K	0	76.87	1.82	83.88	T	23.2	.	.	0	RF,AC0
DHREAMS_WES II	01-0197	M	Complex	nonsynonymous SNV	B-mis		TRPC4	13	38320456	T	G	TRPC4:NM_001135955:exon3:c.A515C:p.H172P,TRPC4:NM_001135956:exon3:c.A515C:p.H172P,TRPC4:NM_001135957:exon3:c.A515C:p.H172P,TRPC4:NM_003306:exon3:c.A515C:p.H172P,TRPC4:NM_016179:exon3:c.A515C:p.H172P	0.97	80.57	81.42	77.28	D	24.2	.	.	.	.
DHREAMS_WGS	01-0200	F	Isolated	splicing	LGD	de novo	PDCD6	5	314530	A	G	NM_013232:exon6:c.478-2A>G	0.71	7.9	26.97	28.95	.	23.3	.	.	.	.
DHREAMS_WGS	01-0200	F	Isolated	synonymous SNV	silent		TKTL2	4	164394008	A	T	TKTL2:NM_032136:exon1:c.T879A:p.P293P	0	92.33	.	.		0.002	.	.	.	.
DHREAMS_WES II	01-0206	F	Isolated	splicing	LGD	de novo	CREBL2	12	12788909	G	A	NM_001310:exon2:c.213+1G>A	0.62	48.17	61.14	60.86	.	25.3	.	.	.	.
DHREAMS_WES II	01-0206	F	Isolated	nonsynonymous SNV	D-mis	de novo	HGD	3	120352103	C	T	HGD:NM_000187:exon13:c.G1079A:p.G360E	0	81.81	77.74	86.67	D	32	.	.	.	.
DHREAMS_WES II	01-0207	F	Isolated	stopgain	LGD	de novo	CSTF2	X	100081659	C	T	CSTF2:NM_001306206:exon7:c.C739T:p.Q247X,CSTF2:NM_001325:exon7:c.C739T:p.Q247X	0.31	27.82	24.26	16.47	.	39	.	.	.	.
DHREAMS_WES II	01-0207	F	Isolated	nonsynonymous SNV	B-mis		ACSF3	16	89167117	C	T	ACSF3:NM_001127214:exon2:c.C28T:p.R10W,ACSF3:NM_001243279:exon3:c.C28T:p.R10W,ACSF3:NM_174917:exon3:c.C28T:p.R10W	0	72.09	48.03	51.42	T	15.21	0.000204492	PASS	0.000216709	PASS
DHREAMS_WES II	01-0208	F	Complex	nonsynonymous SNV	B-mis		NT5C1B,NT5C1B-RDH14	2	18767606	G	A	NT5C1B-RDH14:NM_001199103:exon3:c.C172T:p.R58C,NT5C1B:NM_033253:exon3:c.C172T:p.R58C,NT5C1B:NM_001002006:exon4:c.C352T:p.R118C,NT5C1B:NM_001199086:exon4:c.C301T:p.R101C,NT5C1B:NM_001199087:exon4:c.C403T:p.R135C,NT5C1B:NM_001199088:exon4:c.C352T:p.R118C,NT5C1B-RDH14:NM_001199104:exon4:c.C352T:p.R118C	0	94.96	.	83.55	T	23.9	5.76616e-05	PASS	4.87302e-05	PASS
DHREAMS_WES	01-0215	F	Complex	nonsynonymous SNV	D-mis	de novo	PTPN12	7	77221548	C	T	PTPN12:NM_001131009:exon5:c.C77T:p.T26M,PTPN12:NM_001131008:exon6:c.C110T:p.T37M,PTPN12:NM_002835:exon6:c.C467T:p.T156M	1	5.09	27.37	11.04	D	26	1.65492e-05	PASS	2.11431e-05	PASS
DHREAMS_WGS/WES	01-0218	F	Complex	nonsynonymous SNV	B-mis	de novo	WDHD1	14	55408344	C	T	WDHD1:NM_001008396:exon25:c.G2885A:p.R962H,WDHD1:NM_007086:exon26:c.G3254A:p.R1085H	0	16.94	34.84	18.91	T	14.09	9.06618e-05	PASS	0.000122061	PASS
DHREAMS_WGS/WES	01-0218	F	Complex	nonsynonymous SNV	D-mis	de novo	C4orf46	4	159590856	A	G	C4orf46:NM_001008393:exon2:c.T251C:p.L84P	0.26	51.36	52.06	51.87	T	27.6	.	.	.	.
DHREAMS_WES II	01-0223	F	Complex	nonsynonymous SNV	D-mis	de novo	MED16	19	885957	G	A	MED16:NM_005481:exon5:c.C692T:p.A231V	0.02	47.09	14.95	11.5	T	27.6	3.44412e-05	PASS	2.51052e-05	PASS
DHREAMS_WES II	01-0232	M	Complex	synonymous SNV	silent		TAF5L	1	229730290	G	T	TAF5L:NM_014409:exon5:c.C1524A:p.G508G	0.99	25.51	42.55	22.21		5.026	.	.	.	.
DHREAMS_WGS/WES	01-0250	M	Complex	nonsynonymous SNV	B-mis	de novo	HIST1H3C	6	26046012	T	C	HIST1H3C:NM_003531:exon1:c.T374C:p.I125T	0.22	.	68.03	.	T	23.8	2.47844e-05	PASS	2.0309e-05	PASS
DHREAMS_WGS/WES	01-0250	M	Complex	nonsynonymous SNV	B-mis	de novo	ORC1	1	52859182	T	C	ORC1:NM_001190818:exon6:c.A1015G:p.I339V,ORC1:NM_001190819:exon6:c.A1015G:p.I339V,ORC1:NM_004153:exon6:c.A1015G:p.I339V	0	60.48	59.14	26.94	T	0.001	.	.	.	.
DHREAMS_WGS/WES	01-0271	M	Complex	nonsynonymous SNV	D-mis	de novo	AMFR	16	56442006	G	A	AMFR:NM_001144:exon4:c.C536T:p.P179L	0	14.31	9.72	11.46	T	25.3	6.19875e-05	PASS	5.29652e-05	PASS
DHREAMS_WGS	01-0280	M	Isolated	nonsynonymous SNV	B-mis		ANO2	12	6030300	G	A	ANO2:NM_001278596:exon3:c.C440T:p.P147L,ANO2:NM_001278597:exon3:c.C428T:p.P143L	0	84.41	82.28	86.7	T	23.3	8.28734e-06	PASS	1.21903e-05	PASS
DHREAMS_WGS	01-0280	M	Isolated	synonymous SNV	silent		UBE2J1	6	90039431	C	A	UBE2J1:NM_016021:exon8:c.G924T:p.L308L	0.86	8.81	27	26.45		13.55	.	.	.	.
DHREAMS_WGS	01-0285	F	Complex	frameshift deletion	LGD	de novo	TEX15	8	30700912	TG	T	TEX15:NM_031271:exon1:c.5621delC:p.A1874fs	0	97.52	75.33	66.96		.	.	.	.	.
DHREAMS_WGS	01-0285	F	Complex	synonymous SNV	silent		TK1	17	76171628	A	G	TK1:NM_003258:exon5:c.T375C:p.D125D	0.26	14.78	21.37	10.21		0.8	.	.	.	.
DHREAMS_WGS	01-0293	F	Isolated	stopgain	LGD	de novo	CARNS1	11	67191203	G	T	CARNS1:NM_020811:exon9:c.G1615T:p.E539X,CARNS1:NM_001166222:exon10:c.G1984T:p.E662X	0.02	65.7	43.46	68.37	.	38	.	.	.	.
DHREAMS_WGS	01-0293	F	Isolated	nonsynonymous SNV	D-mis	de novo	KIAA0556	16	27789048	G	A	KIAA0556:NM_015202:exon26:c.G4669A:p.E1557K	0	57.43	29.29	39.49	T	25.6	3.30442e-05	PASS	4.87611e-05	PASS
DHREAMS_WGS/WES	01-0296	F	Complex	nonsynonymous SNV	B-mis	de novo	LSS	21	47616170	G	A	LSS:NM_001145437:exon17:c.C1442T:p.T481M,LSS:NM_001001438:exon18:c.C1682T:p.T561M,LSS:NM_001145436:exon18:c.C1649T:p.T550M,LSS:NM_002340:exon18:c.C1682T:p.T561M	0	68.03	56.12	14.84	T	18.12	8.29614e-06	PASS	8.1248e-06	PASS
DHREAMS_WGS/WES	01-0296	F	Complex	nonsynonymous SNV	B-mis		ATP5D	19	1244408	A	G	ATP5D:NM_001001975:exon4:c.A479G:p.N160S,ATP5D:NM_001687:exon4:c.A479G:p.N160S	0	8.59	0.71	3.53	T	4.992	0.000233372	PASS	0.000342487	PASS
DHREAMS_WGS	01-0304	M	Complex	synonymous SNV	silent		DENND5B	12	31568375	G	A	DENND5B:NM_144973:exon12:c.C2478T:p.L826L,DENND5B:NM_001308339:exon14:c.C2583T:p.L861L	1	54.62	35.9	46.98		12.63	.	.	8.55403e-06	RF
DHREAMS_WGS	01-0304	M	Complex	synonymous SNV	silent		KCTD6	3	58487293	G	A	KCTD6:NM_153331:exon2:c.G648A:p.R216R,KCTD6:NM_001128214:exon3:c.G648A:p.R216R	0.21	31.02	59.02	58.59		5.429	.	.	.	.
DHREAMS_WGS	01-0304	M	Complex	synonymous SNV	silent		NCAM1	11	113078026	C	T	NCAM1:NM_000615:exon7:c.C672T:p.T224T,NCAM1:NM_001076682:exon7:c.C672T:p.T224T,NCAM1:NM_001242607:exon7:c.C672T:p.T224T,NCAM1:NM_001242608:exon7:c.C672T:p.T224T,NCAM1:NM_181351:exon7:c.C672T:p.T224T	.	17.65	2.76	46.47		18.55	.	.	.	.
DHREAMS_WGS/WES	01-0318	M	Complex	nonsynonymous SNV	B-mis	de novo	FAT3	11	92087051	T	A	FAT3:NM_001008781:exon1:c.T1773A:p.F591L	1	15.52	51.53	58.42	T	0.831	.	.	8.15627e-06	PASS
DHREAMS_WGS	01-0332	F	Isolated	nonsynonymous SNV	D-mis		C17orf62	17	80403769	A	G	C17orf62:NM_001100408:exon4:c.T227C:p.L76P,C17orf62:NM_001033046:exon5:c.T269C:p.L90P,C17orf62:NM_001193654:exon5:c.T269C:p.L90P,C17orf62:NM_001193655:exon5:c.T269C:p.L90P,C17orf62:NM_001100407:exon6:c.T269C:p.L90P,C17orf62:NM_001193653:exon6:c.T269C:p.L90P,C17orf62:NM_001193657:exon6:c.T269C:p.L90P	0	47.08	51.7	35.63	T	29	.	.	.	.
DHREAMS_WGS	01-0342	F	Isolated	nonsynonymous SNV	D-mis	de novo	HSD17B10	X	53460812	C	T	HSD17B10:NM_001037811:exon2:c.G49A:p.G17R,HSD17B10:NM_004493:exon2:c.G49A:p.G17R	0.89	6.14	9.39	14.32	D	35	.	.	.	.
DHREAMS_WGS	01-0342	F	Isolated	nonsynonymous SNV	D-mis	de novo	YLPM1	14	75264480	C	A	YLPM1:NM_019589:exon5:c.C2480A:p.S827Y	1	4.13	10.83	3.76	T	26.1	.	.	.	.
DHREAMS_WES II	01-0349	M	Complex	nonsynonymous SNV	D-mis	de novo	LIG3	17	33323659	A	G	LIG3:NM_002311:exon11:c.A1810G:p.S604G,LIG3:NM_013975:exon11:c.A1810G:p.S604G	0	34.81	24.23	11.28	D	25.3	.	.	.	.
DHREAMS_WES II	01-0349	M	Complex	nonsynonymous SNV	D-mis	de novo	THSD4	15	72050338	G	A	THSD4:NM_001286429:exon9:c.G1433A:p.R478Q,THSD4:NM_024817:exon14:c.G2513A:p.R838Q	0	74.12	30.37	55.3	T	33	.	.	4.09504e-06	PASS
DHREAMS_WGS/WES	01-0365	M	Complex	nonsynonymous SNV	D-mis	de novo	CCDC173	2	170505780	T	G	CCDC173:NM_001085447:exon8:c.A1229C:p.D410A	0	73.36	66.42	62.97	T	29.4	.	.	.	.
DHREAMS_WGS/WES	01-0365	M	Complex	synonymous SNV	silent		PTOV1	19	50357698	C	T	PTOV1:NM_001305105:exon2:c.C207T:p.I69I,PTOV1:NM_001305108:exon2:c.C111T:p.I37I,PTOV1:NM_017432:exon2:c.C207T:p.I69I	0.36	20.77	6	1.43	.	20.9	8.27952e-06	PASS	1.62756e-05	PASS
DHREAMS_WGS	01-0373	M	Isolated	nonsynonymous SNV	B-mis		UNC13D	17	73827369	C	G	UNC13D:NM_199242:exon26:c.G2508C:p.Q836H	0	74.15	71.63	65.92	T	2.212	.	.	.	.
DHREAMS_WGS	01-0393	M	Isolated	nonsynonymous SNV	D-mis	de novo	MITF	3	70014266	A	T	MITF:NM_000248:exon9:c.A1127T:p.D376V,MITF:NM_198158:exon9:c.A1109T:p.D370V,MITF:NM_198178:exon9:c.A941T:p.D314V,MITF:NM_001184967:exon10:c.A1274T:p.D425V,MITF:NM_006722:exon10:c.A1427T:p.D476V,MITF:NM_198159:exon10:c.A1430T:p.D477V,MITF:NM_198177:exon10:c.A1382T:p.D461V	1	97.51	23.05	66.9	T	28.2	.	.	.	.
DHREAMS_WGS	01-0411	M	Isolated	frameshift deletion	LGD	de novo	PEX6	6	42934352	CA	C	PEX6:NM_000287:exon10:c.2004delT:p.C668fs,PEX6:NM_001316313:exon10:c.1740delT:p.C580fs	0	35.91	40.94	17.23		.	.	.	.	.
DHREAMS_WES II	01-0424	F	Isolated	nonsynonymous SNV	D-mis	de novo	WT1	11	32410657	G	A	WT1:NM_000378:exon9:c.C1441T:p.R481C,WT1:NM_001198552:exon9:c.C814T:p.R272C,WT1:NM_001198551:exon10:c.C856T:p.R286C,WT1:NM_024424:exon10:c.C1492T:p.R498C,WT1:NM_024426:exon10:c.C1501T:p.R501C	.	5.78	33.55	82.91	T	34	.	.	.	.
DHREAMS_WES II	01-0424	F	Isolated	nonsynonymous SNV	B-mis	de novo	PGS1	17	76395590	C	A	PGS1:NM_024419:exon5:c.C673A:p.L225I	0	53.78	45.51	24.68	T	23.6	.	.	.	.
DHREAMS_WES II	01-0424	F	Isolated	nonsynonymous SNV	B-mis	de novo	SLC4A4	4	72215774	C	T	SLC4A4:NM_003759:exon2:c.C403T:p.L135F,SLC4A4:NM_001098484:exon5:c.C535T:p.L179F,SLC4A4:NM_001134742:exon5:c.C535T:p.L179F	1	54.38	34.23	60.08	D	23.4	.	.	.	.
DHREAMS_WES II	01-0425	F	Complex	nonsynonymous SNV	D-mis	de novo	ACSM4	12	7473343	C	T	ACSM4:NM_001080454:exon6:c.C944T:p.T315M	0	80.33	90.52	.	T	34	.	.	1.22041e-05	PASS
DHREAMS_WES II	01-0425	F	Complex	frameshift deletion	LGD	de novo	SF3B2	11	65825803	CAG	C	SF3B2:NM_006842:exon9:c.894_895del:p.T298fs	1	8.6	2.99	2.16		.	.	.	.	.
DHREAMS_WGS/WES	01-0429	F	Complex	nonsynonymous SNV	D-mis	de novo	MYRF	11	61541626	G	A	MYRF:NM_001127392:exon8:c.G1303A:p.G435R,MYRF:NM_013279:exon8:c.G1276A:p.G426R	1	21.19	14.39	43.46	D	32	.	.	.	.
DHREAMS_WES	01-0450	F	Complex	frameshift deletion	LGD	de novo	SIN3A	15	75693230	CTCCTTATA	C	SIN3A:NM_001145357:exon11:c.1570_1577del:p.Y524fs,SIN3A:NM_001145358:exon11:c.1570_1577del:p.Y524fs,SIN3A:NM_015477:exon11:c.1570_1577del:p.Y524fs	1	24.34	17.41	6.54		.	.	.	.	.
DHREAMS_WES	01-0450	F	Complex	nonsynonymous SNV	B-mis	de novo	CCDC80	3	112357650	G	A	CCDC80:NM_199511:exon2:c.C1103T:p.A368V,CCDC80:NM_199512:exon2:c.C1103T:p.A368V	0.01	9.77	17.41	57.46	T	0.002	8.23791e-06	PASS	8.13008e-06	PASS
DHREAMS_WGS/WES	01-0460	F	Complex	nonsynonymous SNV	D-mis	de novo	ARFGEF2	20	47614936	G	A	ARFGEF2:NM_006420:exon25:c.G3326A:p.R1109H	1	42.21	27.83	31.82	D	34	2.47093e-05	PASS	1.62433e-05	PASS
DHREAMS_WGS/WES	01-0460	F	Complex	nonsynonymous SNV	B-mis	de novo	MYBBP1A	17	4444837	G	A	MYBBP1A:NM_001105538:exon24:c.C3218T:p.A1073V,MYBBP1A:NM_014520:exon24:c.C3218T:p.A1073V	0	24.92	7.81	1.23	T	10.42	2.47934e-05	PASS	2.03869e-05	PASS
DHREAMS_WGS/WES	01-0460	F	Complex	synonymous SNV	silent		ZMIZ2	7	44796623	C	T	ZMIZ2:NM_174929:exon3:c.C243T:p.S81S,ZMIZ2:NM_031449:exon4:c.C243T:p.S81S	1	23.3	13.99	3.69	.	16.32	8.34237e-06	PASS	1.22698e-05	PASS
DHREAMS_WES II	01-0461	M	Complex	nonsynonymous SNV	B-mis		NELL2	12	45169879	T	C	NELL2:NM_001145108:exon8:c.A817G:p.T273A,NELL2:NM_001145109:exon8:c.A814G:p.T272A,NELL2:NM_001145107:exon9:c.A967G:p.T323A,NELL2:NM_001145110:exon9:c.A886G:p.T296A,NELL2:NM_006159:exon9:c.A817G:p.T273A	1	62.23	76.27	27.48	T	23.2	.	.	4.06435e-06	PASS
DHREAMS_WES II	01-0461	M	Complex	nonsynonymous SNV	B-mis		TKFC	11	61111623	G	A	TKFC:NM_015533:exon13:c.G1118A:p.R373Q	0	48.04	50.14	19.87	T	6.79	6.64132e-05	PASS	7.32589e-05	PASS
DHREAMS_WGS	01-0469	M	Isolated	stopgain	LGD	de novo	DTHD1	4	36295319	C	T	DTHD1:NM_001136536:exon3:c.C520T:p.Q174X,DTHD1:NM_001170700:exon3:c.C1015T:p.Q339X	.	.	87.52	.	.	38	.	.	.	.
DHREAMS_WES II	01-0476	M	Complex	nonsynonymous SNV	B-mis		ZFPM1	16	88599317	G	A	ZFPM1:NM_153813:exon9:c.G1163A:p.G388E	0.03	38.4	22.67	27.62	T	10.7	1.67873e-05	PASS	1.6302e-05	PASS
DHREAMS_WGS	01-0478	F	Complex	synonymous SNV	silent		DRAP1	11	65688852	G	A	DRAP1:NM_006442:exon7:c.G564A:p.A188A	0.22	7.74	5.24	18.3	.	11.56	8.27007e-06	PASS	8.1628e-06	RF,AC0
DHREAMS_WGS	01-0478	F	Complex	nonsynonymous SNV	B-mis		KIF17	1	21014215	G	C	KIF17:NM_001122819:exon8:c.C1604G:p.S535C,KIF17:NM_001287212:exon8:c.C1304G:p.S435C,KIF17:NM_020816:exon8:c.C1604G:p.S535C	0	73.29	71.74	80.11	T	22.9	.	.	.	.
DHREAMS_WGS	01-0478	F	Complex	synonymous SNV	silent		SLC4A11	20	3209830	G	A	SLC4A11:NM_032034:exon15:c.C1977T:p.S659S,SLC4A11:NM_001174089:exon16:c.C1929T:p.S643S,SLC4A11:NM_001174090:exon16:c.C2058T:p.S686S	0	69.52	77.09	74.4	.	10.74	2.5244e-05	PASS	2.85665e-05	PASS
DHREAMS_WGS/WES	01-0514	F	Complex	nonsynonymous SNV	B-mis	de novo	DMXL2	15	51772890	C	T	DMXL2:NM_001174117:exon22:c.G4505A:p.R1502Q,DMXL2:NM_001174116:exon24:c.G6413A:p.R2138Q,DMXL2:NM_015263:exon24:c.G6413A:p.R2138Q	1	71.65	44.63	56.2	T	23.3	1.65741e-05	PASS	1.22232e-05	PASS
DHREAMS_WGS/WES	01-0526	M	Complex	nonsynonymous SNV	B-mis	de novo	TRIB2	2	12880501	G	C	TRIB2:NM_021643:exon3:c.G613C:p.D205H	0.93	28.97	15.37	31.9	T	14.6	.	.	.	.
DHREAMS_WGS	01-0547	M	Isolated	synonymous SNV	silent		MIB2	1	1559197	C	T	MIB2:NM_001170686:exon4:c.C636T:p.H212H,MIB2:NM_001170687:exon4:c.C594T:p.H198H,MIB2:NM_001170688:exon4:c.C636T:p.H212H,MIB2:NM_001170689:exon4:c.C291T:p.H97H,MIB2:NM_080875:exon4:c.C636T:p.H212H	0	39.67	35.21	33.97	T	7.89	4.96919e-05	PASS	2.11186e-05	RF
DHREAMS_WES II	01-0552	M	Complex	nonsynonymous SNV	D-mis	de novo	BRAF	7	140494163	C	T	BRAF:NM_004333:exon8:c.G1085A:p.R362Q	1	24.09	34.17	37.4	D	35	.	.	.	.
DHREAMS_WES II	01-0558	M	Complex	nonsynonymous SNV	D-mis	de novo	P4HA1	10	74768027	G	A	P4HA1:NM_001142596:exon14:c.C1504T:p.R502C,P4HA1:NM_000917:exon15:c.C1558T:p.R520C,P4HA1:NM_001017962:exon15:c.C1558T:p.R520C,P4HA1:NM_001142595:exon16:c.C1558T:p.R520C	0.78	16.4	15.74	16.67	D	35	.	.	.	.
DHREAMS_WES	01-0562	M	Complex	nonsynonymous SNV	D-mis	de novo	GATA6	18	19761477	C	T	GATA6:NM_005257:exon4:c.C1366T:p.R456C	.	13.55	5.18	73.51	D	35	8.23655e-06	VQSRTrancheSNP99.60to99.80	0	RF,AC0
DHREAMS_WES	01-0562	M	Complex	nonsynonymous SNV	B-mis	de novo	EME1	17	48453203	G	A	EME1:NM_001166131:exon2:c.G634A:p.G212R,EME1:NM_152463:exon2:c.G634A:p.G212R	0	40.84	28.19	13.38	T	11.98	2.47602e-05	PASS	2.43883e-05	PASS
DHREAMS_WES	01-0562	M	Complex	nonsynonymous SNV	D-mis	de novo	SLC5A9	1	48690405	C	T	SLC5A9:NM_001011547:exon2:c.C172T:p.R58C,SLC5A9:NM_001135181:exon2:c.C172T:p.R58C	0	57.97	.	87.43	D	34	1.6475e-05	PASS	1.62485e-05	PASS
DHREAMS_WES	01-0568	F	Complex	nonsynonymous SNV	D-mis	de novo	CLCN4	X	10153115	G	A	CLCN4:NM_001830:exon3:c.G43A:p.D15N	0.99	35.12	20.95	33.11	D	25.1	.	.	.	.
DHREAMS_WGS	01-0571	M	Complex	nonsynonymous SNV	D-mis	de novo	GSK3A	19	42738537	A	G	GSK3A:NM_019884:exon6:c.T872C:p.I291T	1	10.06	16.66	2.44	T	26.9	.	.	.	.
DHREAMS_WGS	01-0571	M	Complex	synonymous SNV	silent		ADGRL4	1	79383370	G	A	ADGRL4:NM_022159:exon12:c.C1698T:p.T566T	0	63.38	53.37	59.59	.	11.73	5.23113e-05	PASS	3.29397e-05	PASS
DHREAMS_WGS	01-0571	M	Complex	synonymous SNV	silent		HIST1H4J	6	27791953	G	A	HIST1H4J:NM_021968:exon1:c.G51A:p.K17K	0.42	6.57	78.38	.	.	9.146	1.21065e-05	VQSRTrancheSNP99.80to99.90	1.2625e-05	PASS
DHREAMS_WGS	01-0571	M	Complex	synonymous SNV	silent		UNC13C	15	54556538	C	A	UNC13C:NM_001080534:exon7:c.C3621A:p.A1207A	0	91.32	67.33	79.83		15.04	.	.	.	.
DHREAMS_WGS	01-0575	F	Isolated	nonsynonymous SNV	B-mis		LEPR	1	66081859	G	C	LEPR:NM_001198687:exon14:c.G2164C:p.A722P,LEPR:NM_001198688:exon14:c.G2164C:p.A722P,LEPR:NM_001198689:exon14:c.G2164C:p.A722P,LEPR:NM_001003679:exon15:c.G2164C:p.A722P,LEPR:NM_001003680:exon15:c.G2164C:p.A722P,LEPR:NM_002303:exon15:c.G2164C:p.A722P	1	96.07	73.98	68.84	T	17.45	8.25955e-06	PASS	8.12559e-06	PASS
DHREAMS_WGS/WES	01-0577	F	Complex	nonsynonymous SNV	B-mis		XIRP1	3	39228221	C	A	XIRP1:NM_001198621:exon2:c.G2716T:p.A906S,XIRP1:NM_194293:exon2:c.G2716T:p.A906S	0	.	2.42	.	T	0.544	.	.	.	.
DHREAMS_WES II	01-0596	M	Isolated	stopgain	LGD	de novo	EMX2	10	119302815	G	T	EMX2:NM_001165924:exon1:c.G37T:p.E13X,EMX2:NM_004098:exon1:c.G37T:p.E13X	0.94	64.49	.	39.71	.	39	.	.	.	.
DHREAMS_WES II	01-0627	M	Complex	nonsynonymous SNV	B-mis		ADAMTS19	5	129037247	G	T	ADAMTS19:NM_133638:exon20:c.G3103T:p.D1035Y	0.95	46.08	26.72	61.69	T	24	.	.	.	.
DHREAMS_WES II	01-0627	M	Complex	nonsynonymous SNV	B-mis		WDHD1	14	55455783	T	G	WDHD1:NM_001008396:exon12:c.A1120C:p.I374L,WDHD1:NM_007086:exon13:c.A1489C:p.I497L	0	16.94	34.84	18.91	T	11.75	.	.	.	.
DHREAMS_WES	01-0634	M	Complex	stopgain	LGD	de novo	PRKACB	1	84649798	C	T	PRKACB:NM_001242862:exon3:c.C277T:p.R93X,PRKACB:NM_001242858:exon4:c.C280T:p.R94X,PRKACB:NM_001300916:exon4:c.C457T:p.R153X,PRKACB:NM_001300917:exon4:c.C280T:p.R94X,PRKACB:NM_002731:exon4:c.C316T:p.R106X,PRKACB:NM_182948:exon4:c.C457T:p.R153X,PRKACB:NM_207578:exon4:c.C316T:p.R106X,PRKACB:NM_001242859:exon6:c.C328T:p.R110X,PRKACB:NM_001242857:exon7:c.C337T:p.R113X,PRKACB:NM_001242860:exon7:c.C334T…	0.61	12.37	12.48	13.32	.	38	.	.	4.15811e-06	PASS
DHREAMS_WES	01-0634	M	Complex	nonsynonymous SNV	B-mis	de novo	TGM6	20	2411179	T	A	TGM6:NM_001254734:exon11:c.T1766A:p.L589H,TGM6:NM_198994:exon11:c.T1766A:p.L589H	0	79.48	89.7	84.28	T	12.63	.	.	.	.
DHREAMS_WES II	01-0644	M	Complex	stopgain	LGD	de novo	ARID1B	6	157528105	C	T	ARID1B:NM_017519:exon19:c.C5791T:p.R1931X,ARID1B:NM_020732:exon20:c.C5830T:p.R1944X	1	28.52	16.81	26.9	.	52	.	.	.	.
DHREAMS_WES II	01-0644	M	Complex	nonsynonymous SNV	D-mis	de novo	PNCK	X	152937460	C	G	PNCK:NM_001039582:exon5:c.G538C:p.E180Q,PNCK:NM_001135740:exon5:c.G340C:p.E114Q	0	60.46	58.03	61.03	T	27.8	.	.	.	.
DHREAMS_WES II	01-0644	M	Complex	nonsynonymous SNV	B-mis		USP6NL	10	11532842	T	C	USP6NL:NM_001080491:exon8:c.A583G:p.I195V,USP6NL:NM_014688:exon9:c.A532G:p.I178V	0.1	11.7	43.01	19.58	T	8.942	0.000292178	PASS	0.000125625	PASS
DHREAMS_WGS/WES	01-0647	F	Complex	synonymous SNV	silent		ALDH9A1	1	165632350	G	A	ALDH9A1:NM_000696:exon11:c.C1494T:p.I498I	0	44.91	40.68	13.86	.	16.89	4.12099e-05	PASS	5.28859e-05	PASS
DHREAMS_WGS/WES	01-0647	F	Complex	nonsynonymous SNV	D-mis		ATF7	12	53918506	G	A	ATF7:NM_001130060:exon10:c.C904T:p.R302W,ATF7:NM_006856:exon10:c.C967T:p.R323W	0.98	17.07	43.03	46.1	T	27.5	.	.	1.24404e-05	PASS
DHREAMS_WGS/WES	01-0647	F	Complex	synonymous SNV	silent		GABRA3	X	151532932	G	A	GABRA3:NM_000808:exon2:c.C111T:p.P37P	0.27	70.6	70.21	60.82	.	14.46	3.45228e-05	PASS	2.82553e-05	PASS
DHREAMS_WGS	01-0659	M	Isolated	nonsynonymous SNV	B-mis		PSMD1	2	231937046	G	C	PSMD1:NM_001191037:exon7:c.G798C:p.Q266H,PSMD1:NM_002807:exon7:c.G798C:p.Q266H	1	3.12	5.08	1.95	T	23.5	.	.	.	.
DHREAMS_WGS	01-0665	F	Isolated	nonsynonymous SNV	B-mis		LGI4	19	35622341	G	C	LGI4:NM_139284:exon6:c.C577G:p.H193D	0.03	74.4	77.57	59.5	T	0.037	.	.	.	.
DHREAMS_WGS/WES	01-0682	M	Complex	nonsynonymous SNV	B-mis		PPL	16	4949351	G	A	PPL:NM_002705:exon7:c.C641T:p.S214L	0	69.94	52.86	62.76	D	23.8	0.000118546	PASS	0.000146161	PASS
DHREAMS_WGS/WES	01-0697	F	Complex	synonymous SNV	silent		ATP7B	13	52544710	C	T	ATP7B:NM_000053:exon3:c.G1461A:p.P487P,ATP7B:NM_001005918:exon3:c.G1461A:p.P487P,ATP7B:NM_001243182:exon4:c.G1128A:p.P376P	0	78.16	63.97	47.44	.	11.96	8.28048e-06	PASS	8.12737e-06	PASS
DHREAMS_WGS	01-0716	F	Isolated	nonsynonymous SNV	B-mis		OLFM3	1	102270146	G	C	OLFM3:NM_001288821:exon6:c.C1085G:p.T362S,OLFM3:NM_058170:exon6:c.C1025G:p.T342S,OLFM3:NM_001288823:exon7:c.C800G:p.T267S	0	89.01	.	77.25	D	23.8	.	.	.	.
DHREAMS_WGS	01-0716	F	Isolated	nonsynonymous SNV	B-mis		SCARB1	12	125348217	G	T	SCARB1:NM_001082959:exon1:c.C50A:p.A17E,SCARB1:NM_005505:exon1:c.C50A:p.A17E	0.08	47.95	19.41	28.23	T	11.54	.	.	.	.
DHREAMS_WGS	01-0716	F	Isolated	nonsynonymous SNV;nonsynonymous SNV	B-mis		ZFHX3	16	72923855	G	T	ZFHX3:NM_001164766:exon3:c.C481A:p.Q161K,ZFHX3:NM_006885:exon4:c.C3223A:p.Q1075K;ZFHX3:NM_001164766:exon3:c.C481A:p.Q161K,ZFHX3:NM_006885:exon4:c.C3223A:p.Q1075K	1	20.98	19.24	38.32	T	24	.	.	.	.
DHREAMS_WGS	01-0716	F	Isolated	nonsynonymous SNV	D-mis	de novo	ZNF792	19	35449333	G	A	ZNF792:NM_175872:exon4:c.C1426T:p.R476W	0	.	.	.	T	27.3	1.68475e-05	PASS	1.64012e-05	PASS
DHREAMS_WGS	01-0726	M	Isolated	nonsynonymous SNV	D-mis	de novo	B3GALNT1	3	160803732	C	T	B3GALNT1:NM_033168:exon4:c.G811A:p.G271R,B3GALNT1:NM_003781:exon5:c.G811A:p.G271R,B3GALNT1:NM_033169:exon5:c.G811A:p.G271R,B3GALNT1:NM_033167:exon6:c.G811A:p.G271R,B3GALNT1:NM_001038628:exon8:c.G811A:p.G271R	0.25	28.26	55.84	39.7	D	33	2.54729e-05	PASS	3.34605e-05	PASS
DHREAMS_WGS	01-0726	M	Isolated	nonsynonymous SNV	B-mis		HAUS1	18	43702492	G	A	HAUS1:NM_138443:exon5:c.G536A:p.R179H	0	14.96	14.74	50.91	T	20.3	0.000107112	PASS	7.71636e-05	PASS
DHREAMS_WGS	01-0728	M	Isolated	nonsynonymous SNV	D-mis	de novo	AAK1	2	69769768	G	A	AAK1:NM_014911:exon5:c.C421T:p.R141C	1	24.17	16.47	39.47	T	26.9	.	.	4.06663e-06	PASS
DHREAMS_WGS	01-0728	M	Isolated	synonymous SNV	silent		PCDHGA3	5	140724038	G	C	PCDHGA3:NM_018916:exon1:c.G438C:p.T146T,PCDHGA3:NM_032011:exon1:c.G438C:p.T146T	0	.	.	.		0.042	.	.	.	.
DHREAMS_WGS	01-0755	M	Isolated	nonframeshift insertion	inframe	de novo	TMCC1	3	129546679	T	TGCA	TMCC1:NM_001017395:exon3:c.542_543insTGC:p.A181delinsAA,TMCC1:NM_001128224:exon3:c.200_201insTGC:p.A67delinsAA	0.21	40.38	30.77	36.66	.	.	0.00011757	VQSRTrancheINDEL96.00to97.00	0.000148711	PASS
DHREAMS_WGS	01-0755	M	Isolated	nonsynonymous SNV	B-mis		HEATR5B	2	37230781	A	T	HEATR5B:NM_019024:exon31:c.T4954A:p.W1652R	0	67.55	24.25	40.81	T	12.06	.	.	.	.
DHREAMS_WGS	01-0755	M	Isolated	synonymous SNV	silent		MYO1C	17	1378233	G	A	MYO1C:NM_001080779:exon15:c.C1668T:p.T556T,MYO1C:NM_001080950:exon15:c.C1611T:p.T537T,MYO1C:NM_033375:exon15:c.C1563T:p.T521T	0	39.37	5.5	33.74	.	4.431	.	.	1.39282e-05	PASS
DHREAMS_WGS	01-0755	M	Isolated	nonsynonymous SNV	D-mis	de novo	TIMP4	3	12195148	C	A	TIMP4:NM_003256:exon5:c.G542T:p.W181L	0	89.26	79.9	75.67	D	26.4	.	.	.	.
DHREAMS_WGS/WES	01-0761	M	Complex	frameshift deletion	LGD	de novo	CDO1	5	115147001	TC	T	CDO1:NM_001801:exon3:c.259delG:p.D87fs	0.02	6.68	47.15	53.71		.	.	.	.	.
DHREAMS_WGS/WES	01-0761	M	Complex	nonsynonymous SNV	B-mis	de novo	KMT2B	19	36222872	G	A	KMT2B:NM_014727:exon27:c.G5501A:p.R1834H	1	39.27	.	.	T	0.201	0.000234891	PASS	0.000166645	PASS
DHREAMS_WGS/WES	01-0761	M	Complex	synonymous SNV	B-mis		FAM109A	12	111800512	G	C	FAM109A:NM_001177997:exon3:c.C720G:p.G240G,FAM109A:NM_144671:exon3:c.C720G:p.G240G,FAM109A:NM_001177996:exon4:c.C759G:p.G253G	0.01	45.23	48.07	19.62	T	0.103	.	.	.	.
DHREAMS_WES II	01-0768	M	Complex	nonsynonymous SNV	D-mis	de novo	RAF1	3	12627275	T	C	RAF1:NM_002880:exon14:c.A1441G:p.T481A	1	11.73	8.57	6.69	D	26.7	.	.	.	.
DHREAMS_WES II	01-0773	M	Complex	nonsynonymous SNV	D-mis	de novo	RPGRIP1L	16	53686477	C	T	RPGRIP1L:NM_001127897:exon15:c.G2122A:p.G708S,RPGRIP1L:NM_001308334:exon15:c.G2122A:p.G708S,RPGRIP1L:NM_015272:exon15:c.G2122A:p.G708S	0	39.56	56.25	52.83	D	27.4	8.36078e-05	PASS	7.73389e-05	PASS
DHREAMS_WES II	01-0773	M	Complex	synonymous SNV	silent		IFI44L	1	79093900	C	T	IFI44L:NM_006820:exon2:c.C300T:p.L100L	0	92.79	82.34	.		7.458	.	.	.	.
DHREAMS_WES II	01-0777	M	Complex	synonymous SNV	silent		EFCAB6	22	43933273	G	A	EFCAB6:NM_198856:exon27:c.C3576T:p.N1192N,EFCAB6:NM_022785:exon29:c.C4032T:p.N1344N	0	82.4	80.94	87.6	.	2.688	4.12432e-05	PASS	4.87916e-05	PASS
DHREAMS_WES II	01-0786	M	Complex	nonsynonymous SNV	B-mis		C16orf86	16	67701422	C	T	C16orf86:NM_001012984:exon2:c.C326T:p.P109L	0.65	64.18	89.7	76.92	T	18.29	.	.	.	.
DHREAMS_WES II	01-0786	M	Complex	nonsynonymous SNV	B-mis		UBC	12	125397137	G	A	UBC:NM_021009:exon2:c.C1181T:p.T394I	0.7	0.61	0.39	0.33	D	12.86	8.25805e-06	PASS	.	.
DHREAMS_WGS	01-0791	M	Isolated	nonsynonymous SNV	B-mis		ASB13	10	5708498	G	A	ASB13:NM_024701:exon1:c.C17T:p.A6V	0.26	54.89	57.99	26.2	T	13.86	.	.	0	RF,AC0
DHREAMS_WGS	01-0794	F	Isolated	nonsynonymous SNV	B-mis		POLE	12	133201368	C	T	POLE:NM_006231:exon49:c.G6776A:p.R2259Q	0	28.08	30.14	13.42	T	18.19	2.47692e-05	PASS	2.03746e-05	PASS
DHREAMS_WGS	01-0809	F	Isolated	nonsynonymous SNV	B-mis		AR	X	66942720	A	G	AR:NM_000044:exon7:c.A2501G:p.N834S,AR:NM_001011645:exon7:c.A905G:p.N302S	1	91.98	75.67	77.35	D	22.4	.	.	.	.
DHREAMS_WGS	01-0820	M	Isolated	nonsynonymous SNV	D-mis		WDR86	7	151079016	C	G	WDR86:NM_001284261:exon4:c.G394C:p.E132Q,WDR86:NM_001284260:exon5:c.G978C:p.W326C,WDR86:NM_001284262:exon5:c.G530C:p.G177A,WDR86:NM_198285:exon5:c.G914C:p.G305A	0	36.95	59.49	28.38	T	26.4	.	.	.	.
DHREAMS_WGS	01-0820	M	Isolated	nonsynonymous SNV	D-mis	de novo	ZC3H7B	22	41723345	C	T	ZC3H7B:NM_017590:exon5:c.C421T:p.R141W	0.99	21.05	5.55	6.1	T	34	.	.	4.08891e-06	RF
DHREAMS_WES II	01-0843	M	Complex	synonymous SNV	silent		LYST	1	235884146	A	G	LYST:NM_000081:exon40:c.T9375C:p.Y3125Y,LYST:NM_001301365:exon40:c.T9375C:p.Y3125Y	1	54.68	57.23	64.43	.	3.931	.	.	.	.
DHREAMS_WES II	01-0843	M	Complex	synonymous SNV	silent		PRSS53	16	31096484	G	A	PRSS53:NM_001039503:exon7:c.C981T:p.G327G	0	58.25	55.64	59.1	.	11.97	8.55853e-05	PASS	7.63702e-05	PASS
DHREAMS_WES II	01-0847	F	Complex	nonsynonymous SNV	B-mis		CD19	16	28950240	G	C	CD19:NM_001178098:exon14:c.G1630C:p.A544P,CD19:NM_001770:exon14:c.G1627C:p.A543P	0.85	75.07	.	77.22	T	23.1	.	.	.	.
DHREAMS_WES II	01-0847	F	Complex	nonsynonymous SNV	D-mis	de novo	RNF208	9	140114946	C	G	RNF208:NM_031297:exon1:c.G719C:p.R240P	0.6	40.82	68.37	34.72	T	31	.	.	.	.
DHREAMS_WES II	01-0863	M	Complex	nonsynonymous SNV	B-mis		TUBGCP6	22	50656362	G	A	TUBGCP6:NM_020461:exon24:c.C5353T:p.H1785Y	0	53.47	27.5	20.74	T	24.4	.	.	.	.
DHREAMS_WES II	01-0863	M	Complex	frameshift deletion	LGD	de novo	NDUFAF5	20	13767997	AGGTAAGT	A	NDUFAF5:NM_001039375:exon2:c.263_263del:p.R88fs,NDUFAF5:NM_024120:exon2:c.263_263del:p.R88fs	0	24.67	25.1	60.87		.	.	.	.	.
DHREAMS_WES II	01-0863	M	Complex	nonsynonymous SNV	B-mis		PCDHA11	5	140250564	T	C	PCDHA11:NM_018902:exon1:c.T1876C:p.Y626H,PCDHA11:NM_031861:exon1:c.T1876C:p.Y626H	0	.	.	.	T	3.509	.	.	.	.
DHREAMS_WES II	01-0863	M	Complex	synonymous SNV	silent		TRDN	6	123586482	G	A	TRDN:NM_006073:exon33:c.C1785T:p.D595D	0	86.33	2.74	.		6.793	.	.	.	.
DHREAMS_WES II	01-0909	F	Complex	nonsynonymous SNV	D-mis	de novo	ZFYVE26	14	68236374	A	G	ZFYVE26:NM_015346:exon29:c.T5558C:p.V1853A	0	69.42	37.37	45.03	T	33	.	.	.	.
DHREAMS_WES II	01-0909	F	Complex	frameshift deletion	LGD	de novo	CDH16	16	66943237	GC	G	CDH16:NM_001204746:exon16:c.2033delG:p.G678fs,CDH16:NM_001204744:exon17:c.2258delG:p.G753fs,CDH16:NM_001204745:exon17:c.2207delG:p.G736fs,CDH16:NM_004062:exon17:c.2324delG:p.G775fs	0	71.86	70.14	.		.	.	.	.	.
DHREAMS_WES II	01-0909	F	Complex	synonymous SNV	silent		HPGD	4	175413119	T	G	HPGD:NM_001256306:exon5:c.A585C:p.A195A,HPGD:NM_001256307:exon6:c.A426C:p.A142A,HPGD:NM_000860:exon7:c.A789C:p.A263A,HPGD:NM_001256301:exon7:c.A426C:p.A142A	0	21.52	58.05	64.45		0.281	.	.	.	.
DHREAMS_WGS	01-0955	M	Isolated	nonsynonymous SNV	D-mis	de novo	EXOSC7	3	45048982	C	T	EXOSC7:NM_015004:exon7:c.C686T:p.S229L	0.01	12.68	36.65	17.75	T	27.3	1.67305e-05	PASS	2.44345e-05	PASS
DHREAMS_WGS	01-0970	M	Isolated	nonsynonymous SNV	B-mis		TPSG1	16	1274608	G	C	TPSG1:NM_012467:exon2:c.C67G:p.Q23E	0	66.33	58.86	78.1	T	0.001	.	.	.	.
DHREAMS_WES II	01-1008	M	Complex	frameshift insertion	LGD	de novo	MYRF	11	61533529	T	TG	MYRF:NM_001127392:exon3:c.235dupG:p.P78fs,MYRF:NM_013279:exon3:c.208dupG:p.P69fs	1	21.19	14.39	43.46		.	.	.	.	.
DHREAMS_WES II	01-1008	M	Complex	nonsynonymous SNV	D-mis		CROCC	1	17265599	A	T	CROCC:NM_014675:exon12:c.A1570T:p.I524F	0	46.5	35.34	26.04	T	27	4.39419e-05	PASS	1.5868e-05	PASS
DHREAMS_WGS	01-1011	F	Isolated	nonsynonymous SNV	B-mis		CLASP2	3	33626328	A	C	CLASP2:NM_001207044:exon16:c.T1454G:p.V485G,CLASP2:NM_015097:exon22:c.T2156G:p.V719G	1	27.01	16.61	41	T	17.42	.	.	.	.
DHREAMS_WES II	01-1053	F	Complex	nonsynonymous SNV	B-mis		MSH4	1	76378430	A	G	MSH4:NM_002440:exon20:c.A2669G:p.H890R	0	88.85	85.75	.	T	3.375	2.79423e-05	PASS	4.8962e-05	PASS
DHREAMS_WES II	01-1057	F	Complex	synonymous SNV	silent		POLR2H	3	184084586	C	T	POLR2H:NM_001278698:exon4:c.C333T:p.R111R,POLR2H:NM_001278699:exon4:c.C225T:p.R75R,POLR2H:NM_001278700:exon4:c.C225T:p.R75R,POLR2H:NM_006232:exon4:c.C333T:p.R111R	0.9	6.24	44.73	29.89		13.62	.	.	.	.
DHREAMS_WES II	01-1132	M	Complex	nonsynonymous SNV	D-mis	de novo	MAP3K9	14	71215551	C	G	MAP3K9:NM_001284232:exon4:c.G403C:p.E135Q,MAP3K9:NM_001284230:exon5:c.G1321C:p.E441Q,MAP3K9:NM_001284231:exon5:c.G532C:p.E178Q,MAP3K9:NM_033141:exon5:c.G1321C:p.E441Q	0.92	72.69	68.2	53.96	D	29.5	.	.	.	.
DHREAMS_WES II	01-1147	M	Complex	nonsynonymous SNV	B-mis	de novo	SLC38A9	5	54968496	G	C	SLC38A9:NM_001258287:exon3:c.C60G:p.I20M,SLC38A9:NM_173514:exon4:c.C141G:p.I47M	0.76	41.71	46.29	55.47	T	24.9	.	.	.	.
DHREAMS_WES II	01-1165	M	Complex	nonsynonymous SNV	B-mis		PCNT	21	47786870	G	A	PCNT:NM_001315529:exon15:c.G2627A:p.R876Q,PCNT:NM_006031:exon15:c.G2981A:p.R994Q	0	36.31	18.01	21.4	T	16.18	8.25668e-06	PASS	4.06144e-06	PASS
DHREAMS_WGS	01-1219	M	Isolated	nonsynonymous SNV	B-mis		KALRN	3	124431847	T	G	KALRN:NM_007064:exon25:c.T3050G:p.F1017C,KALRN:NM_001024660:exon58:c.T8141G:p.F2714C	1	29.18	18.64	56.07	T	24.7	.	.	.	.
DHREAMS_WGS	01-1230	M	Isolated	nonsynonymous SNV	B-mis	de novo	SLC29A4	7	5336641	C	G	SLC29A4:NM_001040661:exon7:c.C694G:p.L232V,SLC29A4:NM_001300847:exon7:c.C652G:p.L218V,SLC29A4:NM_153247:exon7:c.C694G:p.L232V	0	73.71	71.21	31.19	T	10.26	.	.	.	.
DHREAMS_WGS	01-1230	M	Isolated	nonsynonymous SNV	B-mis		KLF16	19	1863126	G	A	KLF16:NM_031918:exon1:c.C371T:p.A124V	0.47	31.09	41.89	42.36	T	12.07	.	.	1.00513e-05	PASS
DHREAMS_WGS	01-1230	M	Isolated	nonsynonymous SNV	D-mis	de novo	SLC29A4	7	5336673	G	T	SLC29A4:NM_001040661:exon7:c.G726T:p.E242D,SLC29A4:NM_001300847:exon7:c.G684T:p.E228D,SLC29A4:NM_153247:exon7:c.G726T:p.E242D	0	73.71	71.21	31.19	T	28.3	.	.	.	.
DHREAMS_WES II	01-1279	M	Isolated	synonymous SNV	silent		SPTBN4	19	41072166	C	T	SPTBN4:NM_020971:exon30:c.C6237T:p.S2079S	.	77.39	65.83	81.42	.	17.65	3.78874e-05	PASS	2.7102e-05	RF
DHREAMS_WGS	02-0006	M	Isolated	nonframeshift deletion	inframe	de novo	TFEB	6	41657527	ATGT	A	TFEB:NM_001271943:exon3:c.233_235del:p.78_79del,TFEB:NM_001167827:exon4:c.530_532del:p.177_178del,TFEB:NM_001271944:exon4:c.488_490del:p.163_164del,TFEB:NM_001271945:exon4:c.488_490del:p.163_164del,TFEB:NM_007162:exon5:c.488_490del:p.163_164del	0.97	77.48	40.59	72.93		.	.	.	.	.
DHREAMS_WGS	02-0006	M	Isolated	nonsynonymous SNV	B-mis		TMCC3	12	94975405	T	C	TMCC3:NM_001301036:exon2:c.A895G:p.R299G,TMCC3:NM_020698:exon2:c.A988G:p.R330G	0	66.62	42.44	63.98	T	22.9	.	.	.	.
DHREAMS_WGS	02-0010	F	Isolated	synonymous SNV	silent		PTGES2	9	130887718	G	C	PTGES2:NM_025072:exon2:c.C282G:p.L94L	0	76.92	44.17	42.44		13.24	.	.	.	.
DHREAMS_WGS	02-0010	F	Isolated	nonsynonymous SNV	D-mis	de novo	TRPM5	11	2436201	C	T	TRPM5:NM_014555:exon10:c.G1556A:p.R519Q	0	75.72	55.53	82.32	D	26	0.00048248	PASS	0.000368507	PASS
DHREAMS_WGS	02-0011	F	Complex	synonymous SNV	silent		FAM65B	6	24843200	A	G	FAM65B:NM_001286445:exon13:c.T1747C:p.L583L,FAM65B:NM_001286446:exon13:c.T1762C:p.L588L,FAM65B:NM_001286447:exon13:c.T1660C:p.L554L,FAM65B:NM_015864:exon13:c.T1660C:p.L554L,FAM65B:NM_014722:exon14:c.T1810C:p.L604L	0.97	67.75	48.2	68.08		9.156	.	.	.	.
DHREAMS_WGS	02-0012	F	Isolated	nonsynonymous SNV	B-mis		FPGT,FPGT-TNNI3K	1	74663979	A	T	FPGT-TNNI3K:NM_001112808:exon1:c.A56T:p.D19V,FPGT-TNNI3K:NM_001199327:exon1:c.A56T:p.D19V,FPGT:NM_001199328:exon1:c.A56T:p.D19V,FPGT:NM_001199329:exon1:c.A56T:p.D19V,FPGT:NM_003838:exon1:c.A56T:p.D19V	0	74.76	22.63	45.65	T	0.05	1.66831e-05	PASS	2.43885e-05	PASS
DHREAMS_WGS	02-0012	F	Isolated	nonsynonymous SNV	D-mis	de novo	SPEF2	5	35659272	G	A	SPEF2:NM_024867:exon8:c.G1130A:p.R377Q,SPEF2:NM_144722:exon8:c.G1130A:p.R377Q	0	97.86	82.09	80.22	T	34	.	.	.	.
DHREAMS_WES II	02-0023	M	Complex	nonsynonymous SNV	D-mis	de novo	PTPN11	12	112888165	G	A	PTPN11:NM_002834:exon3:c.G181A:p.D61N,PTPN11:NM_080601:exon3:c.G181A:p.D61N	1	12.82	5.81	9.74	D	33	.	.	.	.
DHREAMS_WES II	02-0023	M	Complex	synonymous SNV	silent		PMS2	7	6038760	G	A	PMS2:NM_000535:exon6:c.C684T:p.G228G	0	23.26	48.26	39.33	.	10.39	8.23642e-06	PASS	4.06072e-06	PASS
DHREAMS_WES II	02-0023	M	Complex	nonsynonymous SNV	B-mis		UGGT1	2	128861588	G	A	UGGT1:NM_020120:exon3:c.G277A:p.G93S	0	28.7	16.3	22.72	T	20.2	.	.	.	.
DHREAMS_WES II	02-0027	F	Complex	stopgain	LGD	de novo	ZC3H4	19	47570419	G	A	ZC3H4:NM_015168:exon15:c.C3106T:p.Q1036X	1	18.41	10.15	8.55	.	26.7	.	.	.	.
DHREAMS_WES II	02-0027	F	Complex	synonymous SNV	silent		AAK1	2	69723202	C	T	AAK1:NM_014911:exon17:c.G2280A:p.R760R	1	24.17	16.47	39.47		14.92	.	.	6.44812e-06	RF
DHREAMS_WES II	02-0036	M	Complex	nonsynonymous SNV	B-mis		AMER2	13	25743800	C	T	AMER2:NM_152704:exon1:c.G1958A:p.G653D,AMER2:NM_199138:exon3:c.G1601A:p.G534D	.	58.37	71.38	50.49	T	24.9	2.55973e-05	PASS	1.22818e-05	PASS
DHREAMS_WES II	02-0036	M	Complex	nonsynonymous SNV	B-mis		PTPN7	1	202124690	C	T	PTPN7:NM_080588:exon4:c.G556A:p.G186R,PTPN7:NM_001199797:exon5:c.G661A:p.G221R,PTPN7:NM_002832:exon5:c.G754A:p.G252R	0	50.17	74.88	58.5	T	24.6	.	.	1.22093e-05	PASS
DHREAMS_WGS	02-0043	M	Isolated	frameshift deletion	LGD	de novo	TENC1	12	53456217	GC	G	TNS2:NM_015319:exon24:c.3756delC:p.C1252fs,TNS2:NM_170754:exon24:c.3726delC:p.C1242fs,TNS2:NM_198316:exon24:c.3354delC:p.C1118fs	0	47.33	19.42	37.43		.	.	.	.	.
DHREAMS_WGS	02-0044	F	Isolated	nonsynonymous SNV	B-mis		ARHGEF18	19	7505246	C	A	ARHGEF18:NM_001130955:exon1:c.C420A:p.H140Q	0.91	55.75	33.11	40.25	T	10.11	.	.	.	.
DHREAMS_WGS	02-0044	F	Isolated	nonsynonymous SNV	B-mis		SAMD9L	7	92761332	T	C	SAMD9L:NM_001303500:exon4:c.A3953G:p.K1318R,SAMD9L:NM_001303496:exon5:c.A3953G:p.K1318R,SAMD9L:NM_001303498:exon5:c.A3953G:p.K1318R,SAMD9L:NM_152703:exon5:c.A3953G:p.K1318R,SAMD9L:NM_001303497:exon6:c.A3953G:p.K1318R	0	.	67.11	84.85	T	0.015	.	.	.	.
DHREAMS_WGS	02-0045	M	Complex	frameshift deletion	LGD	de novo	PCNA	20	5098290	TAC	T	PCNA:NM_182649:exon4:c.406_407del:p.V136fs,PCNA:NM_002592:exon5:c.406_407del:p.V136fs	0.94	0.92	7	32.52		.	.	.	.	.
DHREAMS_WGS	02-0045	M	Complex	nonsynonymous SNV	D-mis		USP35	11	77907739	C	T	USP35:NM_020798:exon2:c.C448T:p.R150C	0.04	87.08	65.59	58.35	T	25.5	.	.	0	RF,AC0
DHREAMS_WGS	02-0051	M	Isolated	nonsynonymous SNV	D-mis	de novo	COL11A1	1	103548426	G	A	COL11A1:NM_001190709:exon2:c.C209T:p.S70L,COL11A1:NM_001854:exon2:c.C209T:p.S70L,COL11A1:NM_080629:exon2:c.C209T:p.S70L,COL11A1:NM_080630:exon2:c.C209T:p.S70L	1	31.73	47.75	35.13	T	32	.	.	.	.
DHREAMS_WGS	02-0051	M	Isolated	nonsynonymous SNV	B-mis		MAEA	4	1330693	C	A	MAEA:NM_001297431:exon5:c.C610A:p.P204T,MAEA:NM_001297430:exon6:c.C606A:p.F202L,MAEA:NM_005882:exon6:c.C687A:p.F229L,MAEA:NM_001017405:exon7:c.C810A:p.F270L,MAEA:NM_001297432:exon7:c.C807A:p.F269L,MAEA:NM_001297433:exon7:c.C666A:p.F222L	0.85	24.95	14.04	4.28	T	24.8	.	.	.	.
DHREAMS_WGS	02-0051	M	Isolated	synonymous SNV	silent		TMEM259	19	1010754	C	T	TMEM259:NM_001033026:exon11:c.G1458A:p.S486S	0.9	36.04	14.16	10.64	.	13.21	.	.	1.50326e-05	PASS
DHREAMS_WES II	02-0052	M	Complex	nonsynonymous SNV	D-mis	de novo	NDST2	10	75562811	C	T	NDST2:NM_003635:exon13:c.G2342A:p.R781H	0.05	46.8	37.48	27.58	D	33	2.47113e-05	PASS	2.03046e-05	PASS
DHREAMS_WGS	02-0053	M	Isolated	nonsynonymous SNV	B-mis		ZNF74	22	20755617	G	A	ZNF74:NM_001256523:exon3:c.G212A:p.G71E,ZNF74:NM_001256525:exon4:c.G85A:p.E29K,ZNF74:NM_003426:exon4:c.G298A:p.E100K,ZNF74:NM_001256524:exon5:c.G298A:p.E100K	0	.	.	.	T	9.566	1.1932e-05	PASS	4.17334e-06	RF
DHREAMS_WGS/WES	03-0001	M	Complex	nonsynonymous SNV	D-mis	de novo	PLPP6	9	4663199	T	A	PLPP6:NM_203453:exon1:c.T824A:p.V275E	0.81	51.57	52.13	57.08	D	32	.	.	.	.
DHREAMS_WES II	03-0007	M	Complex	nonsynonymous SNV	D-mis	de novo	FOXP4	6	41562624	A	G	FOXP4:NM_001012426:exon14:c.A1553G:p.N518S,FOXP4:NM_001012427:exon14:c.A1547G:p.N516S,FOXP4:NM_138457:exon14:c.A1514G:p.N505S	0.67	18.71	14.94	0.78	D	29.4	.	.	.	.
DHREAMS_WES II	03-0007	M	Complex	nonsynonymous SNV	D-mis	de novo	HGFAC	4	3447885	C	T	HGFAC:NM_001528:exon10:c.C1219T:p.R407C,HGFAC:NM_001297439:exon11:c.C1240T:p.R414C	0	72.92	72.82	80.39	D	29.6	1.87635e-05	PASS	1.25021e-05	PASS
DHREAMS_WES II	03-0007	M	Complex	synonymous SNV	silent		PXDNL	8	52384791	C	T	PXDNL:NM_144651:exon8:c.G768A:p.R256R	0	.	.	.		10.49	.	.	.	.
DHREAMS_WGS	03-0013	F	Isolated	stopgain	LGD	de novo	MUM1L1	X	105451487	C	T	MUM1L1:NM_001171020:exon4:c.C2062T:p.R688X,MUM1L1:NM_152423:exon5:c.C2062T:p.R688X	0.64	43.52	32.25	36.01	.	36	.	.	2.24228e-05	PASS
DHREAMS_WGS	03-0013	F	Isolated	nonsynonymous SNV	D-mis	de novo	MEIS2	15	37242586	C	T	MEIS2:NM_172315:exon8:c.G877A:p.E293K,MEIS2:NM_002399:exon9:c.G877A:p.E293K,MEIS2:NM_170674:exon9:c.G916A:p.E306K,MEIS2:NM_170675:exon9:c.G916A:p.E306K,MEIS2:NM_170676:exon9:c.G916A:p.E306K,MEIS2:NM_170677:exon9:c.G916A:p.E306K,MEIS2:NM_172316:exon9:c.G652A:p.E218K,MEIS2:NM_001220482:exon10:c.G916A:p.E306K	0.99	2.2	19.63	14.2	D	33	.	.	.	.
DHREAMS_WGS	04-0002	F	Isolated	stopgain	LGD	de novo	RLF	1	40702562	C	T	RLF:NM_012421:exon8:c.C2188T:p.R730X	1	37.21	29.09	23.84	.	37	.	.	.	.
DHREAMS_WGS	04-0002	F	Isolated	nonsynonymous SNV	B-mis		KIAA0319L	1	35972362	C	G	KIAA0319L:NM_024874:exon3:c.G517C:p.A173P	0.19	54.81	25.34	36.21	T	2.503	.	.	.	.
DHREAMS_WGS	04-0009	M	Isolated	nonsynonymous SNV	B-mis		FLT1	13	29012458	A	C	FLT1:NM_001159920:exon4:c.T413G:p.M138R,FLT1:NM_001160030:exon4:c.T413G:p.M138R,FLT1:NM_001160031:exon4:c.T413G:p.M138R,FLT1:NM_002019:exon4:c.T413G:p.M138R	1	40.9	22.38	41.72	T	14.64	.	.	.	.
DHREAMS_WGS	04-0012	F	Isolated	nonsynonymous SNV	D-mis	de novo	STARD3	17	37814712	G	A	STARD3:NM_001165938:exon5:c.G430A:p.A144T,STARD3:NM_006804:exon6:c.G484A:p.A162T	0.15	33.91	32.8	22.27	T	33	.	.	4.06114e-06	PASS
DHREAMS_WGS	04-0013	F	Complex	nonsynonymous SNV	B-mis		SLC6A12	12	305393	A	G	SLC6A12:NM_001206931:exon11:c.T1223C:p.I408T,SLC6A12:NM_001122847:exon12:c.T1223C:p.I408T,SLC6A12:NM_001122848:exon12:c.T1223C:p.I408T,SLC6A12:NM_003044:exon13:c.T1223C:p.I408T	0	67.54	86.5	86.66	T	0.812	.	.	0	RF,AC0
DHREAMS_WGS	04-0013	F	Complex	nonsynonymous SNV	B-mis		ZBTB18	1	244218404	G	A	ZBTB18:NM_006352:exon1:c.G1301A:p.G434E,ZBTB18:NM_001278196:exon2:c.G1301A:p.G434E,ZBTB18:NM_205768:exon2:c.G1328A:p.G443E	0.97	37.36	30.86	22.13	T	24	.	.	.	.
DHREAMS_WGS	04-0014	M	Isolated	nonsynonymous SNV	B-mis		SCEL	13	78143582	A	G	SCEL:NM_001160706:exon8:c.A475G:p.K159E,SCEL:NM_003843:exon8:c.A475G:p.K159E,SCEL:NM_144777:exon8:c.A475G:p.K159E	0	92.21	78.58	82.48	T	24.7	.	.	.	.
DHREAMS_WGS	04-0014	M	Isolated	nonsynonymous SNV	D-mis	de novo	TAOK2	16	29998940	C	G	TAOK2:NM_016151:exon16:c.C3347G:p.P1116R,TAOK2:NM_001252043:exon17:c.C3008G:p.P1003R	1	38.93	4.17	11.15	D	25.8	.	.	.	.
DHREAMS_WES II	04-0020	M	Complex	stopgain	LGD	de novo	ALYREF	17	79848672	G	A	ALYREF:NM_005782:exon2:c.C283T:p.Q95X	0.83	12.3	20.39	1.79	.	38	.	.	.	.
DHREAMS_WGS	04-0021	F	Isolated	nonsynonymous SNV	B-mis		IL1RL2	2	102836379	T	C	IL1RL2:NM_003854:exon8:c.T893C:p.V298A	0	72.15	66.72	73.26	T	23.1	.	.	.	.
DHREAMS_WGS	04-0021	F	Isolated	nonsynonymous SNV	D-mis	de novo	KIAA0319	6	24559256	T	C	KIAA0319:NM_001252328:exon13:c.A952G:p.R318G,KIAA0319:NM_001168376:exon16:c.A2584G:p.R862G,KIAA0319:NM_001168375:exon17:c.A2719G:p.R907G,KIAA0319:NM_001168377:exon17:c.A2719G:p.R907G,KIAA0319:NM_014809:exon17:c.A2719G:p.R907G,KIAA0319:NM_001168374:exon18:c.A2692G:p.R898G	0	74.93	85.47	74.87	T	28.2	.	.	.	.
DHREAMS_WGS	04-0021	F	Isolated	synonymous SNV	silent		SLITRK6	13	86369489	T	C	SLITRK6:NM_032229:exon2:c.A1155G:p.E385E	0	54.86	72.28	57.99		0.018	.	.	.	.
DHREAMS_WGS	04-0027	F	Isolated	nonsynonymous SNV	D-mis	de novo	EML5	14	89151481	G	A	EML5:NM_183387:exon20:c.C2860T:p.L954F	0.16	92.55	26.06	40.65	T	28.2	.	.	.	.
DHREAMS_WGS	04-0033	M	Isolated	synonymous SNV	silent		ABHD14B	3	52003517	C	T	ABHD14B:NM_001254753:exon3:c.G444A:p.A148A,ABHD14B:NM_001146314:exon4:c.G558A:p.A186A,ABHD14B:NM_032750:exon4:c.G558A:p.A186A	0.12	50.05	57.66	50.88	.	20	9.10792e-05	PASS	6.55067e-05	PASS
DHREAMS_WGS	04-0034	M	Isolated	nonsynonymous SNV	B-mis		TAS1R3	1	1267840	T	G	TAS1R3:NM_152228:exon3:c.T929G:p.M310R	.	65.28	72.63	68.58	T	8.5	.	.	.	.
DHREAMS_WES II	04-0037	F	Complex	nonsynonymous SNV	B-mis		RTN3	11	63486809	A	T	RTN3:NM_001265590:exon2:c.A499T:p.T167S,RTN3:NM_201428:exon2:c.A778T:p.T260S,RTN3:NM_001265589:exon3:c.A835T:p.T279S	0.04	8.37	3.69	3.4	T	0.005	.	.	.	.
DHREAMS_WGS	04-0038	F	Isolated	nonsynonymous SNV	D-mis	de novo	TBC1D32	6	121602818	C	T	TBC1D32:NM_152730:exon14:c.G1480A:p.A494T	0	77.55	61.37	59.95	T	32	.	.	.	.
DHREAMS_WGS	04-0040	F	Isolated	frameshift deletion	LGD	de novo	AP1G1	16	71807191	ATC	A	AP1G1:NM_001030007:exon4:c.399_400del:p.E133fs,AP1G1:NM_001128:exon4:c.399_400del:p.E133fs	1	16.58	24.95	6.61		.	.	.	.	.
DHREAMS_WGS	04-0042	M	Complex	nonsynonymous SNV	D-mis	de novo	DPYSL2	8	26492321	C	T	DPYSL2:NM_001197293:exon8:c.C1031T:p.A344V,DPYSL2:NM_001244604:exon8:c.C608T:p.A203V,DPYSL2:NM_001386:exon8:c.C716T:p.A239V	1	14.96	5.51	13.99	D	25.4	.	.	.	.
DHREAMS_WGS	04-0042	M	Complex	nonsynonymous SNV	D-mis	de novo	MYRF	11	61546757	T	C	MYRF:NM_001127392:exon15:c.T2036C:p.V679A,MYRF:NM_013279:exon15:c.T2009C:p.V670A	1	21.19	14.39	43.46	T	25.9	.	.	.	.
DHREAMS_WGS	04-0042	M	Complex	nonsynonymous SNV	B-mis		SLC4A1	17	42335895	C	T	SLC4A1:NM_000342:exon10:c.G973A:p.D325N	0.91	13.79	17.24	13.46	D	24.1	8.29531e-06	PASS	8.12863e-06	PASS
DHREAMS_WGS	04-0043	F	Isolated	synonymous SNV	silent		FAM90A1	12	8374967	G	C	FAM90A1:NM_018088:exon7:c.C846G:p.S282S	0	.	85.87	.		0.024	.	.	.	.
DHREAMS_WGS	04-0043	F	Isolated	synonymous SNV	silent		OR4B1	11	48238952	G	A	OR4B1:NM_001005470:exon1:c.G591A:p.V197V	0.01	89.27	.	.	.	0.095	8.24076e-06	PASS	4.06134e-06	PASS
DHREAMS_WGS	04-0045	M	Isolated	frameshift insertion	LGD	de novo	KDM4A	1	44121358	T	TCTGG	KDM4A:NM_014663:exon3:c.235_236insCTGG:p.S79fs	1	26.23	9.16	10.32		.	.	.	.	.
DHREAMS_WGS	04-0045	M	Isolated	nonsynonymous SNV	D-mis	de novo	STIP1	11	63967716	A	G	STIP1:NM_001282652:exon10:c.A1337G:p.N446S,STIP1:NM_001282653:exon10:c.A1124G:p.N375S,STIP1:NM_006819:exon10:c.A1196G:p.N399S	1	2.45	4.77	1.54	D	28.1	8.25219e-06	PASS	4.06154e-06	PASS
DHREAMS_WGS	04-0045	M	Isolated	synonymous SNV	silent		TMED8	14	77808228	C	G	TMED8:NM_213601:exon6:c.G864C:p.V288V	0.08	42.49	52.48	47.18		12.97	.	.	.	.
DHREAMS_WGS	04-0047	F	Isolated	nonsynonymous SNV	D-mis	de novo	CIC	19	42777736	G	A	CIC:NM_001304815:exon2:c.G1801A:p.V601M	1	26.98	5.04	0.81		25.3	.	.	.	.
DHREAMS_WGS	04-0047	F	Isolated	nonsynonymous SNV	D-mis	de novo	HSPB8	12	119617458	C	T	HSPB8:NM_014365:exon1:c.C341T:p.T114I	0.03	44.15	25.56	57.07	D	34	8.87847e-06	PASS	4.47876e-06	RF
DHREAMS_WGS	04-0048	F	Isolated	synonymous SNV	silent		IFT140	16	1637269	C	T	IFT140:NM_014714:exon9:c.G939A:p.L313L	0	48.02	38.08	22.79		14.24	.	.	.	.
DHREAMS_WGS	04-0051	F	Isolated	nonsynonymous SNV	B-mis		TMPRSS2	21	42870048	A	G	TMPRSS2:NM_001135099:exon2:c.T124C:p.S42P,TMPRSS2:NM_005656:exon2:c.T13C:p.S5P	0.06	81.55	88.85	82.3	T	24	.	.	.	.
DHREAMS_WGS	04-0054	M	Isolated	nonsynonymous SNV	D-mis		SMO	7	128845065	T	G	SMO:NM_005631:exon3:c.T559G:p.F187V	0.06	24.68	20.34	3.21	D	28.7	.	.	.	.
DHREAMS_WGS	04-0057	M	Isolated	nonsynonymous SNV	D-mis		C17orf96	17	36830009	C	G	C17orf96:NM_001130677:exon1:c.G740C:p.R247P	.	.	68.38	22.03	T	33	.	.	.	.
DHREAMS_WGS	04-0057	M	Isolated	nonsynonymous SNV	B-mis		FAM200A	7	99145174	G	A	FAM200A:NM_145111:exon2:c.C857T:p.S286L	0	.	15.39	56.47	T	23.6	.	.	.	.
DHREAMS_WGS	04-0058	F	Isolated	nonsynonymous SNV	D-mis	de novo	KDM5B	1	202742401	C	G	KDM5B:NM_001314042:exon4:c.G421C:p.G141R,KDM5B:NM_006618:exon4:c.G421C:p.G141R	0	9.04	13.95	9.05	D	33	.	.	.	.
DHREAMS_WGS	04-0058	F	Isolated	nonsynonymous SNV	D-mis	de novo	ADGRB2	1	32198703	G	A	ADGRB2:NM_001294336:exon25:c.C3395T:p.A1132V,ADGRB2:NM_001294335:exon26:c.C3494T:p.A1165V	1	53.48	34.43	50.22	T	34	.	.	.	.
DHREAMS_WGS	04-0058	F	Isolated	frameshift deletion	LGD	de novo	BAMBI	10	28970416	CAT	C	BAMBI:NM_012342:exon2:c.307_308del:p.M103fs	0	26.62	21.77	59.54	.	.	1.64734e-05	PASS	1.21854e-05	PASS
DHREAMS_WGS	04-0059	F	Isolated	frameshift insertion	LGD	de novo	LAMA5	20	60913338	G	GC	LAMA5:NM_005560:exon13:c.1705dupG:p.A569fs	0.94	48.16	3.39	25.16		.	.	.	.	.
DHREAMS_WGS	04-0063	M	Isolated	synonymous SNV	silent	de novo	NADSYN1	11	71195475	G	A	NADSYN1:NM_018161:exon15:c.G1437A:p.L479L	0	74.74	54.39	49.41		9.756	.	.	.	.
DHREAMS_WGS	04-0065	M	Isolated	nonsynonymous SNV	B-mis		PRKCI	3	170009652	G	A	PRKCI:NM_002740:exon13:c.G1214A:p.R405Q	0.25	6.32	33.02	9.76	T	23.7	.	.	4.062e-06	PASS
DHREAMS_WGS	04-0067	M	Isolated	nonsynonymous SNV	B-mis		YY1AP1	1	155644814	G	C	YY1AP1:NM_001198899:exon3:c.C365G:p.T122S,YY1AP1:NM_001198900:exon5:c.C365G:p.T122S,YY1AP1:NM_001198901:exon5:c.C398G:p.T133S,YY1AP1:NM_001198902:exon5:c.C398G:p.T133S,YY1AP1:NM_001198903:exon5:c.C812G:p.T271S,YY1AP1:NM_001198904:exon5:c.C812G:p.T271S,YY1AP1:NM_001198905:exon6:c.C398G:p.T133S,YY1AP1:NM_001198906:exon6:c.C596G:p.T199S,YY1AP1:NM_139118:exon6:c.C596G:p.T199S,YY1AP1:NM_139119:exon6:c…	0	.	6.86	14.29	T	23	.	.	.	.
DHREAMS_WES II	04-0070	M	Complex	nonsynonymous SNV	D-mis	de novo	KIAA1024	15	79749463	G	A	KIAA1024:NM_015206:exon2:c.G974A:p.R325Q	0	81.01	87.21	85.04	T	27.4	1.64756e-05	PASS	4.06075e-06	PASS
DHREAMS_WES II	04-0070	M	Complex	nonsynonymous SNV	B-mis		AASS	7	121726179	A	G	AASS:NM_005763:exon19:c.T2071C:p.F691L	0	85.13	76.08	65.24	T	22.9	.	.	.	.
DHREAMS_WES II	04-0070	M	Complex	synonymous SNV	silent		TRAF7	16	2222241	C	A	TRAF7:NM_032271:exon8:c.C525A:p.I175I	0.46	34.12	10.76	4.47		19.14	.	.	.	.
DHREAMS_WGS	04-0072	M	Isolated	nonsynonymous SNV	B-mis		BNC1	15	83953376	C	A	BNC1:NM_001717:exon1:c.G5T:p.R2L	0.89	40.19	42.98	69.46	T	22.5	.	.	.	.
DHREAMS_WGS	04-0073	F	Isolated	synonymous SNV	silent		ANKRD30A	10	37442550	A	C	ANKRD30A:NM_052997:exon13:c.A1590C:p.T530T	0	.	.	.	.	0.002	8.28954e-06	VQSRTrancheSNP99.80to99.90	4.06865e-06	PASS
DHREAMS_WGS	05-0002	M	Isolated	synonymous SNV	silent		RASAL3	19	15568259	G	A	RASAL3:NM_022904:exon9:c.C1275T:p.R425R	0	60.11	76.12	80.91		11.17	.	.	.	.
DHREAMS_WES II	05-0006	F	Complex	nonsynonymous SNV	D-mis	de novo	ADAMTSL1	9	18887858	A	G	ADAMTSL1:NM_001040272:exon24:c.A4279G:p.N1427D	0	65.46	48.29	74.13	T	25.3	.	.	.	.
DHREAMS_WGS	05-0008	M	Isolated	synonymous SNV	silent		HTT	4	3219595	G	C	HTT:NM_002111:exon52:c.G7158C:p.A2386A	1	30.67	30.05	23.11		7.624	.	.	.	.
DHREAMS_WGS	05-0008	M	Isolated	nonsynonymous SNV	B-mis		SPATA31D1	9	84606720	C	G	SPATA31D1:NM_001001670:exon4:c.C1335G:p.N445K	0	.	79.97	85.05	T	10.98	.	.	.	.
DHREAMS_WES	05-0011	M	Complex	nonsynonymous SNV	D-mis	de novo	INHBB	2	121107281	C	G	INHBB:NM_002193:exon2:c.C1055G:p.T352R	0.92	77.72	67	80.5	D	26.7	.	.	.	.
DHREAMS_WGS	05-0012	M	Isolated	nonsynonymous SNV	D-mis	de novo	HS3ST6	16	1961614	C	T	HS3ST6:NM_001009606:exon2:c.G1006A:p.G336S	0	57.23	83.78	77.81	D	28.7	.	.	.	.
DHREAMS_WGS	05-0013	M	Isolated	synonymous SNV	silent		SCRN2	17	45915213	C	T	SCRN2:NM_138355:exon8:c.G1275A:p.A425A	0	37.6	53.42	35.44	.	10.82	0.000142918	PASS	0.000222736	PASS
DHREAMS_WGS/WES	05-0015	M	Complex	nonframeshift insertion	inframe	de novo	SLC26A8	6	35911881	C	CTGG	SLC26A8:NM_138718:exon18:c.2393_2394insCCA:p.Q798delinsHQ,SLC26A8:NM_001193476:exon20:c.2708_2709insCCA:p.Q903delinsHQ,SLC26A8:NM_052961:exon20:c.2708_2709insCCA:p.Q903delinsHQ	0	.	79.61	84.18		.	.	.	.	.
DHREAMS_WGS/WES	05-0019	F	Complex	synonymous SNV	silent		PFKL	21	45738376	G	A	PFKL:NM_002626:exon10:c.G960A:p.A320A,PFKL:NM_001002021:exon13:c.G1110A:p.A370A	0	47.85	2.48	1.7	.	10.98	0.000124929	PASS	9.84569e-05	PASS
DHREAMS_WGS	05-0021	M	Isolated	synonymous SNV	silent		FUT4	11	94277536	T	C	FUT4:NM_002033:exon1:c.T237C:p.S79S	0.06	78.19	68.76	61.62	.	1.121	0	AC_Adj0_Filter	7.19518e-06	RF
DHREAMS_WGS	05-0022	M	Isolated	nonsynonymous SNV	B-mis		BEST3	12	70065266	T	C	BEST3:NM_152439:exon5:c.A403G:p.T135A,BEST3:NM_001282613:exon7:c.A724G:p.T242A,BEST3:NM_001282614:exon9:c.A1042G:p.T348A,BEST3:NM_032735:exon9:c.A1042G:p.T348A	0	90.56	71.49	86.76	D	23.9	.	.	.	.
DHREAMS_WGS	05-0024	F	Isolated	synonymous SNV	silent		CACNA2D2	3	50513591	G	A	CACNA2D2:NM_001005505:exon2:c.C246T:p.D82D,CACNA2D2:NM_001174051:exon2:c.C246T:p.D82D,CACNA2D2:NM_001291101:exon2:c.C39T:p.D13D,CACNA2D2:NM_006030:exon2:c.C246T:p.D82D	1	63.59	17.43	23.65	.	12.12	3.67701e-05	PASS	1.33697e-05	RF
DHREAMS_WGS	05-0024	F	Isolated	synonymous SNV	silent		CARD11	7	2946302	C	T	CARD11:NM_032415:exon25:c.G3435A:p.K1145K	1	65.61	75.22	.		16.27	.	.	.	.
DHREAMS_WGS	05-0026	M	Isolated	nonsynonymous SNV	B-mis		HSPA13	21	15753624	T	C	HSPA13:NM_006948:exon2:c.A266G:p.D89G	0	23.17	38.93	38.76	T	24.9	.	.	.	.
DHREAMS_WGS	05-0026	M	Isolated	nonsynonymous SNV	D-mis	de novo	PHF23	17	7138979	C	T	PHF23:NM_001284517:exon5:c.G977A:p.R326Q,PHF23:NM_001284518:exon5:c.G1166A:p.R389Q,PHF23:NM_024297:exon5:c.G1178A:p.R393Q	0.99	21.51	14.35	18.09	T	25.5	.	.	8.13094e-06	PASS
DHREAMS_WGS	05-0026	M	Isolated	nonsynonymous SNV	B-mis		PIEZO1	16	88787605	C	G	PIEZO1:NM_001142864:exon39:c.G5637C:p.E1879D	0.54	49.11	6.25	22.37	T	6.056	.	.	.	.
DHREAMS_WES II	05-0031	F	Complex	nonsynonymous SNV	D-mis	de novo	DHX58	17	40263464	G	A	DHX58:NM_024119:exon4:c.C220T:p.R74C	0	85.95	74.66	64.44	T	25.4	6.61835e-05	PASS	7.72188e-05	PASS
DHREAMS_WES II	05-0031	F	Complex	synonymous SNV	silent		ALG1	16	5129792	C	T	ALG1:NM_019109:exon9:c.C945T:p.L315L	0	41.94	46.19	37.01	.	13.24	1.65169e-05	PASS	2.03368e-05	PASS
DHREAMS_WGS	05-0032	F	Isolated	nonsynonymous SNV	B-mis		ACOXL	2	111525985	C	G	ACOXL:NM_001142807:exon2:c.C19G:p.Q7E	0	67.34	77.31	81.99	T	4.951	.	.	.	.
DHREAMS_WGS	05-0032	F	Isolated	nonsynonymous SNV	B-mis		PCLO	7	82583737	G	T	PCLO:NM_014510:exon5:c.C6532A:p.P2178T,PCLO:NM_033026:exon5:c.C6532A:p.P2178T	1	81.81	71.12	72.55	T	16.08	1.65703e-05	PASS	8.13319e-06	PASS
DHREAMS_WGS	05-0032	F	Isolated	nonsynonymous SNV	D-mis	de novo	PLD1	3	171417596	A	C	PLD1:NM_001130081:exon12:c.T1166G:p.L389R,PLD1:NM_002662:exon12:c.T1166G:p.L389R	0	76.31	48.62	68.07	T	28.2	.	.	.	.
DHREAMS_WGS	05-0033	F	Isolated	nonframeshift deletion	inframe		ATP8A1	4	42467082	AGAG	A	ATP8A1:NM_001105529:exon25:c.2288_2290del:p.763_764del,ATP8A1:NM_006095:exon26:c.2333_2335del:p.778_779del	1	36.09	55.7	51.11		.	.	.	.	.
DHREAMS_WGS	05-0034	F	Isolated	synonymous SNV	silent		LRRC10B	11	61277019	C	T	LRRC10B:NM_001145077:exon1:c.C549T:p.R183R	.	55.2	83.78	71.31		17.81	.	.	.	.
DHREAMS_WGS	05-0037	F	Isolated	synonymous SNV	silent		CIZ1	9	130940040	T	C	CIZ1:NM_001257976:exon9:c.A1320G:p.V440V,CIZ1:NM_001131016:exon10:c.A1623G:p.V541V,CIZ1:NM_001131018:exon10:c.A1383G:p.V461V,CIZ1:NM_001257975:exon10:c.A1713G:p.V571V,CIZ1:NM_012127:exon10:c.A1623G:p.V541V,CIZ1:NM_001131015:exon11:c.A1455G:p.V485V,CIZ1:NM_001131017:exon11:c.A1440G:p.V480V	0.99	17.32	14.8	13.85		9.429	.	.	4.83381e-06	RF
DHREAMS_WGS	05-0037	F	Isolated	nonsynonymous SNV	D-mis	de novo	SPTBN4	19	41008074	C	T	SPTBN4:NM_020971:exon9:c.C937T:p.R313C	.	77.39	65.83	81.42	T	33	1.65033e-05	PASS	1.21912e-05	PASS
DHREAMS_WGS	05-0038	F	Isolated	nonsynonymous SNV	D-mis	de novo	FBXO18	10	5966403	A	G	FBXO18:NM_001258452:exon17:c.A2306G:p.Y769C,FBXO18:NM_178150:exon17:c.A2528G:p.Y843C,FBXO18:NM_001258453:exon18:c.A2306G:p.Y769C,FBXO18:NM_032807:exon18:c.A2681G:p.Y894C	0.76	22.35	8.8	18.35	T	26.5	.	.	.	.
DHREAMS_WGS	05-0039	M	Isolated	nonsynonymous SNV	D-mis	de novo	ATAD3A	1	1461889	C	T	ATAD3A:NM_001170535:exon13:c.C1315T:p.R439C,ATAD3A:NM_001170536:exon13:c.C1078T:p.R360C,ATAD3A:NM_018188:exon13:c.C1459T:p.R487C	0.04	.	18.21	14.04	D	26.4	3.20814e-05	VQSRTrancheSNP99.60to99.80	1.6788e-05	PASS
DHREAMS_WGS	05-0039	M	Isolated	synonymous SNV	silent		A2M	12	9253765	A	G	A2M:NM_000014:exon13:c.T1533C:p.H511H	0	72.39	66.7	55.98		0.089	.	.	.	.
DHREAMS_WGS	05-0039	M	Isolated	synonymous SNV	silent		HIST1H3B	6	26032133	G	A	HIST1H3B:NM_003537:exon1:c.C156T:p.I52I	0.31	.	.	.		6.344	.	.	8.12737e-06	PASS
DHREAMS_WGS	05-0039	M	Isolated	nonsynonymous SNV	B-mis		PKD1	16	2164421	G	A	PKD1:NM_000296:exon11:c.C2603T:p.A868V,PKD1:NM_001009944:exon11:c.C2603T:p.A868V	1	45.08	16.04	28.91	T	0.018	.	.	.	.
DHREAMS_WGS	05-0039	M	Isolated	nonsynonymous SNV	D-mis	de novo	RUVBL2	19	49514473	A	G	RUVBL2:NM_006666:exon11:c.A907G:p.M303V	1	15.09	13	3.16	D	25.1	.	.	.	.
DHREAMS_WGS	05-0041	F	Isolated	frameshift deletion	LGD	de novo	SMC4	3	160146712	CA	C	SMC4:NM_005496:exon17:c.2778delA:p.A926fs,SMC4:NM_001002800:exon18:c.2778delA:p.A926fs,SMC4:NM_001288753:exon18:c.2703delA:p.A901fs	0.11	2.32	3.77	0.33		.	.	.	.	.
DHREAMS_WGS	05-0049	F	Isolated	nonsynonymous SNV	D-mis	de novo	FANCD2	3	10107599	T	C	FANCD2:NM_001018115:exon25:c.T2321C:p.M774T,FANCD2:NM_033084:exon25:c.T2321C:p.M774T	0	66.41	49.83	37.09	T	25.7	8.25355e-06	PASS	1.21979e-05	PASS
DHREAMS_WGS	05-0049	F	Isolated	nonsynonymous SNV	B-mis		ICE2	15	60741812	T	C	ICE2:NM_001018089:exon10:c.A943G:p.N315D,ICE2:NM_024611:exon10:c.A1354G:p.N452D	0	17.99	48.67	45.4	T	0.002	3.29544e-05	PASS	2.03155e-05	PASS
DHREAMS_WGS	05-0049	F	Isolated	nonsynonymous SNV	B-mis		ZNF331	19	54080674	T	G	ZNF331:NM_001253801:exon5:c.T860G:p.I287S,ZNF331:NM_001317113:exon5:c.T860G:p.I287S,ZNF331:NM_001317116:exon5:c.T860G:p.I287S,ZNF331:NM_001317119:exon5:c.T860G:p.I287S,ZNF331:NM_001317121:exon5:c.T860G:p.I287S,ZNF331:NM_001079906:exon6:c.T860G:p.I287S,ZNF331:NM_001079907:exon6:c.T860G:p.I287S,ZNF331:NM_001253799:exon6:c.T860G:p.I287S,ZNF331:NM_001253800:exon6:c.T860G:p.I287S,ZNF331:NM_001317114:e…	0.68	.	.	.	T	12.37	.	.	.	.
DHREAMS_WES II	05-0050	M	Complex	nonsynonymous SNV	D-mis	de novo	C22orf31	22	29456587	C	T	C22orf31:NM_015370:exon2:c.G248A:p.R83Q	0	.	.	.	T	34	8.23669e-05	PASS	9.34094e-05	PASS
DHREAMS_WES II	05-0050	M	Complex	nonsynonymous SNV	D-mis	de novo	MYRF	11	61546805	G	A	MYRF:NM_001127392:exon15:c.G2084A:p.R695H,MYRF:NM_013279:exon15:c.G2057A:p.R686H	1	21.19	14.39	43.46	T	34	.	.	6.74764e-06	RF
DHREAMS_WGS	05-0061	M	Complex	synonymous SNV	silent		BRCA2	13	32944547	T	C	BRCA2:NM_000059:exon19:c.T8340C:p.A2780A	0	36.06	45.03	44.04		8.649	.	.	.	.
DHREAMS_WGS	05-0061	M	Complex	nonsynonymous SNV	D-mis	de novo	UTRN	6	144812077	G	C	UTRN:NM_007124:exon31:c.G4276C:p.E1426Q	0	18.32	6.62	35.12	T	26.1	.	.	.	.
DHREAMS_WGS	05-0069	F	Isolated	nonsynonymous SNV;nonsynonymous SNV	D-mis	de novo	ADAP1	7	944753	G	A	ADAP1:NM_001284311:exon3:c.C160T:p.R54W,ADAP1:NM_001284310:exon4:c.C229T:p.R77W,ADAP1:NM_001284308:exon5:c.C478T:p.R160W,ADAP1:NM_001284309:exon5:c.C229T:p.R77W,ADAP1:NM_006869:exon5:c.C445T:p.R149W;ADAP1:NM_001284311:exon3:c.C160T:p.R54W,ADAP1:NM_001284310:exon4:c.C229T:p.R77W,ADAP1:NM_001284308:exon5:c.C478T:p.R160W,ADAP1:NM_001284309:exon5:c.C229T:p.R77W,ADAP1:NM_006869:exon5:c.C445T:p.R149W	0.66	89.53	68.93	74.32	T	33	.	.	.	.
DHREAMS_WGS	05-0070	F	Isolated	nonsynonymous SNV	D-mis	de novo	SLC12A7	5	1064359	G	A	SLC12A7:NM_006598:exon19:c.C2446T:p.R816C	0	41.14	12.54	8.68	D	26.9	3.58449e-05	PASS	2.08021e-05	PASS
DHREAMS_WGS	05-0074	M	Isolated	nonsynonymous SNV	B-mis		SYNE2	14	64491651	C	A	SYNE2:NM_015180:exon40:c.C5862A:p.N1954K,SYNE2:NM_182914:exon40:c.C5862A:p.N1954K	0	8.19	11.21	35.61	T	22.8	.	.	.	.
DHREAMS_WGS	06-0006	F	Isolated	synonymous SNV	silent		COL5A1	9	137619207	C	T	COL5A1:NM_000093:exon5:c.C750T:p.D250D,COL5A1:NM_001278074:exon5:c.C750T:p.D250D	1	32.96	2.77	27.85		6.672	.	.	.	.
DHREAMS_WGS/WES	06-0007	F	Complex	nonsynonymous SNV	D-mis	de novo	WDR37	10	1151132	G	A	WDR37:NM_014023:exon11:c.G1028A:p.R343H	1	18.51	29.36	41.42	T	34	.	.	8.12764e-06	PASS
DHREAMS_WGS	06-0008	M	Isolated	nonsynonymous SNV	D-mis	de novo	CLHC1	2	55449391	A	T	CLHC1:NM_152385:exon3:c.T157A:p.Y53N	0	99.5	77.83	84.09	T	27.3	.	.	.	.
DHREAMS_WGS	06-0008	M	Isolated	nonsynonymous SNV	B-mis		OR5B2	11	58190313	C	G	OR5B2:NM_001005566:exon1:c.G422C:p.C141S	0.01	.	.	.	T	0.001	.	.	.	.
DHREAMS_WGS	06-0008	M	Isolated	nonsynonymous SNV	B-mis		ZNF446	19	58991711	C	T	ZNF446:NM_017908:exon7:c.C971T:p.P324L	0	57.62	58.45	50.73	T	13.66	0.000121625	PASS	4.73696e-05	PASS
DHREAMS_WGS	06-0009	M	Isolated	stopgain	LGD	de novo	PLEKHH2	2	43989480	G	A	PLEKHH2:NM_172069:exon28:c.G4109A:p.W1370X	0	15.79	54.18	54.07	.	46	.	.	.	.
DHREAMS_WGS	06-0009	M	Isolated	synonymous SNV	silent		HHIP	4	145629452	C	T	HHIP:NM_022475:exon7:c.C1290T:p.H430H	0.99	85.82	76.79	66.83	.	17.44	1.65478e-05	PASS	1.62809e-05	PASS
DHREAMS_WGS	06-0009	M	Isolated	nonsynonymous SNV	B-mis		PTPLA	10	17659163	C	T	HACD1:NM_014241:exon1:c.G176A:p.R59Q	0.28	22.76	9.71	49.32	T	20.5	.	.	0	RF,AC0
DHREAMS_WGS	06-0009	M	Isolated	nonsynonymous SNV	B-mis		QKI	6	163836342	C	G	QKI:NM_001301085:exon1:c.C117G:p.N39K,QKI:NM_006775:exon1:c.C117G:p.N39K,QKI:NM_206853:exon1:c.C117G:p.N39K,QKI:NM_206854:exon1:c.C117G:p.N39K,QKI:NM_206855:exon1:c.C117G:p.N39K	0.96	15.17	2.95	6.01	T	2.946	.	.	.	.
DHREAMS_WGS	06-0018	F	Isolated	frameshift insertion	LGD	de novo	FOXP1	3	71026123	G	GCAAA	FOXP1:NM_001244813:exon11:c.1198_1199insTTTG:p.A400fs,FOXP1:NM_001244812:exon12:c.1270_1271insTTTG:p.A424fs,FOXP1:NM_001244815:exon12:c.1504_1505insTTTG:p.A502fs,FOXP1:NM_001244814:exon13:c.1498_1499insTTTG:p.A500fs,FOXP1:NM_001244816:exon16:c.1498_1499insTTTG:p.A500fs,FOXP1:NM_001244808:exon17:c.1495_1496insTTTG:p.A499fs,FOXP1:NM_001244810:exon17:c.1498_1499insTTTG:p.A500fs,FOXP1:NM_032682:exon1…	1	10.82	6.13	34.49		.	.	.	.	.
DHREAMS_WGS	06-0018	F	Isolated	nonsynonymous SNV	D-mis	de novo	ALOX12B	17	7989345	C	T	ALOX12B:NM_001139:exon2:c.G341A:p.R114Q	0.17	66.8	.	.	D	29	8.26624e-06	PASS	8.12394e-06	PASS
DHREAMS_WGS	06-0018	F	Isolated	nonsynonymous SNV	D-mis	de novo	CACNA1S	1	201031163	G	A	CACNA1S:NM_000069:exon24:c.C2962T:p.R988C	0	74.63	75.41	81.19	D	29.8	7.56023e-05	PASS	8.13147e-05	PASS
DHREAMS_WGS	06-0018	F	Isolated	synonymous SNV	silent		SETD1A	16	30977068	T	C	SETD1A:NM_014712:exon8:c.T1866C:p.P622P	1	21.13	17.23	9.04		0.015	.	.	.	.
DHREAMS_WGS	06-0023	M	Isolated	nonsynonymous SNV	B-mis		F13B	1	197024886	C	T	F13B:NM_001994:exon8:c.G1313A:p.R438H	0	98.12	.	.	T	5.066	8.26692e-05	PASS	5.70665e-05	PASS
DHREAMS_WGS	06-0031	M	Isolated	nonsynonymous SNV	B-mis		NOL4L	20	31044051	T	C	NOL4L:NM_080616:exon3:c.A257G:p.D86G,NOL4L:NM_001256798:exon6:c.A989G:p.D330G	0.97	38.27	18.4	32.49	T	24.6	.	.	.	.
DHREAMS_WGS	06-0038	F	Isolated	nonsynonymous SNV	D-mis	de novo	EBAG9	8	110576741	C	T	EBAG9:NM_001278938:exon7:c.C595T:p.R199W,EBAG9:NM_004215:exon7:c.C595T:p.R199W,EBAG9:NM_198120:exon7:c.C595T:p.R199W	0.72	18.33	50.68	45.25	T	32	.	.	4.07097e-06	PASS
DHREAMS_WGS	06-0038	F	Isolated	nonsynonymous SNV	D-mis	de novo	FAM13B	5	137277657	T	C	FAM13B:NM_001101800:exon21:c.A2516G:p.E839G,FAM13B:NM_001101801:exon21:c.A2228G:p.E743G,FAM13B:NM_016603:exon22:c.A2600G:p.E867G	0.9	20.64	41.06	32.94	T	28.8	1.67994e-05	PASS	2.0329e-05	PASS
DHREAMS_WGS	06-0038	F	Isolated	nonsynonymous SNV	B-mis		MISP	19	758372	A	G	MISP:NM_173481:exon2:c.A1426G:p.K476E	0	69.97	72.52	73.21	T	4.986	.	.	.	.
DHREAMS_WGS	06-0038	F	Isolated	nonsynonymous SNV	D-mis	de novo	MROH9	1	170967369	C	A	MROH9:NM_001163629:exon15:c.C1550A:p.P517H,MROH9:NM_025063:exon15:c.C1550A:p.P517H	0	97.13	.	.	T	26.1	.	.	.	.
DHREAMS_WGS	07-0003	F	Isolated	synonymous SNV	silent		GFOD2	16	67709559	G	A	GFOD2:NM_030819:exon3:c.C657T:p.S219S	0.06	77.45	55.5	30.55	.	10.3	2.47468e-05	PASS	2.03674e-05	PASS
DHREAMS_WGS	07-0003	F	Isolated	nonframeshift deletion	inframe		TGFBR3L	19	7982700	GCGCCGCGCTGGC	G	TGFBR3L:NM_001195259:exon4:c.840_851del:p.280_284del	.	.	.	.		.	.	.	.	.
DHREAMS_WGS	07-0007	M	Isolated	nonsynonymous SNV	B-mis		KBTBD6	13	41706148	C	T	KBTBD6:NM_152903:exon1:c.G500A:p.R167H	0.93	62.68	63.95	57.86	T	24.1	.	.	.	.
DHREAMS_WGS	07-0007	M	Isolated	nonsynonymous SNV	B-mis		PDK2	17	48187361	A	G	PDK2:NM_001199899:exon11:c.A932G:p.N311S,PDK2:NM_002611:exon11:c.A1124G:p.N375S,PDK2:NM_001199898:exon12:c.A932G:p.N311S	0.17	54.03	7.34	47.85	T	24	.	.	.	.
DHREAMS_WGS	07-0008	M	Isolated	synonymous SNV	silent		BAIAP3	16	1397794	C	T	BAIAP3:NM_001199096:exon30:c.C2889T:p.A963A,BAIAP3:NM_001199097:exon31:c.C2997T:p.A999A,BAIAP3:NM_001199098:exon31:c.C2928T:p.A976A,BAIAP3:NM_001199099:exon31:c.C2913T:p.A971A,BAIAP3:NM_001286464:exon31:c.C3048T:p.A1016A,BAIAP3:NM_003933:exon31:c.C3102T:p.A1034A	0	64.79	67.03	68.47		12.46	.	.	.	.
DHREAMS_WGS	07-0009	M	Isolated	nonsynonymous SNV	D-mis	de novo	SRGAP3	3	9034603	C	T	SRGAP3:NM_001033117:exon20:c.G2473A:p.G825R,SRGAP3:NM_014850:exon20:c.G2545A:p.G849R	1	41.45	63.91	10.36	T	25.3	8.25178e-06	PASS	4.06293e-06	PASS
DHREAMS_WGS	07-0009	M	Isolated	nonsynonymous SNV	B-mis		OTP	5	76932855	G	C	OTP:NM_032109:exon2:c.C238G:p.P80A	0.85	36.63	.	66.41	T	14.19	.	.	.	.
DHREAMS_WGS	07-0011	F	Isolated	splicing	LGD	de novo	ZFPM2	8	106800944	A	AG	NM_012082:exon6:c.533-2->G	1	38.99	26.73	72.18		.	.	.	.	.
DHREAMS_WGS	07-0011	F	Isolated	nonsynonymous SNV	D-mis		NAA25	12	112546520	C	T	NAA25:NM_024953:exon1:c.G58A:p.D20N	1	39.38	33.25	25.24	T	26.7	.	.	.	.
DHREAMS_WES II	07-0017	M	Complex	nonsynonymous SNV	B-mis		TXNDC8	9	113066791	T	C	TXNDC8:NM_001286946:exon4:c.A217G:p.K73E,TXNDC8:NM_001003936:exon5:c.A277G:p.K93E	0.84	88.91	.	.	T	23.1	.	.	.	.
DHREAMS_WGS	07-0018	M	Complex	nonsynonymous SNV	D-mis	de novo	CRY1	12	107391466	C	T	CRY1:NM_004075:exon9:c.G1292A:p.R431H	0	34.2	52.25	33.08	T	27.6	0.000243101	PASS	0.000325759	PASS
DHREAMS_WGS	07-0018	M	Complex	nonsynonymous SNV	D-mis	de novo	HDAC9	7	18869129	G	C	HDAC9:NM_058176:exon18:c.G2415C:p.L805F,HDAC9:NM_178425:exon18:c.G2424C:p.L808F,HDAC9:NM_178423:exon19:c.G2415C:p.L805F	1	39.11	21.13	50.67	D	25.2	.	.	.	.
DHREAMS_WGS	07-0018	M	Complex	nonsynonymous SNV	B-mis		ALMS1	2	73828486	G	A	ALMS1:NM_015120:exon19:c.G12034A:p.G4012S	0	34.5	53.1	45.14	T	0.002	4.96812e-05	PASS	3.65961e-05	PASS
DHREAMS_WGS	07-0018	M	Complex	nonsynonymous SNV	D-mis	de novo	RNF43	17	56437536	C	A	RNF43:NM_001305545:exon7:c.G545T:p.C182F,RNF43:NM_001305544:exon8:c.G926T:p.C309F,RNF43:NM_017763:exon8:c.G926T:p.C309F	0.32	74.29	73.11	68.96	D	33	.	.	.	.
DHREAMS_WGS	07-0018	M	Complex	synonymous SNV	silent		TTN	2	179425410	G	A	TTN:NM_003319:exon154:c.C58254T:p.I19418I,TTN:NM_133432:exon155:c.C58629T:p.I19543I,TTN:NM_133437:exon155:c.C58830T:p.I19610I,TTN:NM_133378:exon275:c.C77745T:p.I25915I,TTN:NM_001256850:exon276:c.C80526T:p.I26842I,TTN:NM_001267550:exon326:c.C85449T:p.I28483I	0	38.17	0.11	87.18	.	14.51	8.33542e-06	PASS	1.22385e-05	PASS
DHREAMS_WGS	07-0019	M	Isolated	nonsynonymous SNV	D-mis	de novo	GALK1	17	73758863	G	A	GALK1:NM_000154:exon5:c.C715T:p.R239W	0	28.61	15.08	11.96	D	32	.	.	1.62584e-05	PASS
DHREAMS_WGS	07-0020	F	Isolated	synonymous SNV	silent		PTTG1	5	159849400	G	T	PTTG1:NM_001282382:exon1:c.G81T:p.G27G,PTTG1:NM_001282383:exon2:c.G81T:p.G27G,PTTG1:NM_004219:exon2:c.G81T:p.G27G	0.17	5.06	20.36	26.41		7.535	.	.	.	.
DHREAMS_WGS	07-0023	F	Isolated	nonsynonymous SNV	D-mis	de novo	ALS2	2	202571734	G	A	ALS2:NM_020919:exon29:c.C4415T:p.T1472M	0	35.04	37.9	21.1	T	28.1	0.000241766	PASS	0.000134861	PASS
DHREAMS_WGS	07-0023	F	Isolated	nonsynonymous SNV	D-mis	de novo	CLYBL	13	100517082	A	G	CLYBL:NM_206808:exon5:c.A551G:p.E184G	0	51.28	15.82	38.95	T	33	.	.	.	.
DHREAMS_WES II	07-0030	M	Complex	nonsynonymous SNV	B-mis		FNDC1	6	159653100	C	T	FNDC1:NM_032532:exon11:c.C1556T:p.A519V	0	80.26	55.16	76.16	T	0.153	8.47961e-06	VQSRTrancheSNP99.60to99.80	.	.
DHREAMS_WGS	07-0033	M	Isolated	nonsynonymous SNV	B-mis		RNF19B	1	33415237	C	A	RNF19B:NM_001127361:exon2:c.G774T:p.R258S,RNF19B:NM_001300826:exon2:c.G774T:p.R258S,RNF19B:NM_153341:exon2:c.G774T:p.R258S	0.63	59.74	52.2	41.69	T	24.7	.	.	.	.
DHREAMS_WGS	07-0033	M	Isolated	synonymous SNV	silent		SMIM5	17	73636314	C	T	SMIM5:NM_001162995:exon2:c.C33T:p.R11R	.	63.75	57.51	68.44	.	9.263	.	.	2.03068e-05	PASS
DHREAMS_WGS	07-0035	M	Isolated	synonymous SNV	silent		TMEM70	8	74893838	G	A	TMEM70:NM_017866:exon3:c.G765A:p.R255R	0	43.96	36.35	30.38		0.068	.	.	.	.
DHREAMS_WES II	07-0036	F	Isolated	nonsynonymous SNV	B-mis		GABRE	X	151123319	T	A	GABRE:NM_004961:exon9:c.A1375T:p.M459L	0	75.83	67.25	68.63	T	4.959	.	.	.	.
DHREAMS_WES II	07-0036	F	Isolated	synonymous SNV	silent		PCNXL3	11	65394481	C	T	PCNXL3:NM_032223:exon21:c.C3486T:p.A1162A	0.49	43.99	12.22	11.46		16.72	.	.	7.09129e-06	PASS
DHREAMS_WGS	07-0039	F	Isolated	nonsynonymous SNV	D-mis	de novo	RABGGTB	1	76259887	C	T	RABGGTB:NM_004582:exon8:c.C824T:p.T275M	0.45	8.36	15.29	10.08	T	27.4	.	.	.	.
DHREAMS_WGS	07-0040	F	Isolated	nonsynonymous SNV	D-mis	de novo	KRT14	17	39739882	T	C	KRT14:NM_000526:exon5:c.A974G:p.Q325R	0.07	50.22	71.09	77.05	D	25.8	.	.	.	.
DHREAMS_WGS	09-0003	F	Isolated	synonymous SNV	silent		ATP13A5	3	193031870	A	G	ATP13A5:NM_198505:exon19:c.T2271C:p.S757S	0	81.2	.	87.5		14.65	.	.	.	.
DHREAMS_WGS	09-0003	F	Isolated	synonymous SNV	silent		JAK2	9	5055686	C	T	JAK2:NM_004972:exon8:c.C954T:p.C318C	0.97	38.73	39.05	40.9		14.73	.	.	8.3176e-06	PASS
DHREAMS_WGS	09-0003	F	Isolated	synonymous SNV	silent		SECTM1	17	80282594	G	A	SECTM1:NM_003004:exon3:c.C267T:p.D89D	0.17	85.78	83.68	.	.	0.318	3.30147e-05	PASS	2.84379e-05	PASS
DHREAMS_WGS	10-0008	F	Isolated	nonsynonymous SNV	B-mis		DOCK7	1	62941610	T	C	DOCK7:NM_001272001:exon44:c.A5603G:p.Y1868C,DOCK7:NM_001271999:exon45:c.A5696G:p.Y1899C,DOCK7:NM_001272000:exon45:c.A5609G:p.Y1870C,DOCK7:NM_033407:exon45:c.A5636G:p.Y1879C	0.77	11.98	22.84	13.36	T	24.7	.	.	.	.
BOSTON_WES	c1068ANDa	M	Isolated	nonsynonymous SNV	B-mis		CYP27C1	2	127952977	T	C	CYP27C1:NM_001001665:exon5:c.A653G:p.H218R	0	.	.	.	T	0.001	.	.	.	.
BOSTON_WES	c1068ANDa	M	Isolated	frameshift deletion	LGD		KLHDC8B	3	49211713	GC	G	KLHDC8B:NM_173546:exon3:c.419delC:p.A140fs	0.01	62.26	6.75	52.48	.	.	8.25818e-06	VQSRTrancheINDEL99.00to99.50	8.14823e-06	RF,AC0
BOSTON_WES	c1068ANDa	M	Isolated	nonsynonymous SNV	B-mis		LTBR	12	6493770	C	T	LTBR:NM_001270987:exon2:c.C56T:p.S19L,LTBR:NM_002342:exon2:c.C113T:p.S38L	0.43	37.7	22.61	40.17	T	14.37	.	.	4.06322e-06	PASS
BOSTON_WES	c1080SHAa	F	Complex	nonsynonymous SNV	D-mis		FGD5	3	14974642	A	T	FGD5:NM_152536:exon20:c.A4357T:p.I1453F	0.99	55.11	31.19	50.44	T	25.8	.	.	.	.
BOSTON_WES	c1100KENa	M	Complex	nonsynonymous SNV	D-mis		GBE1	3	81539599	T	C	GBE1:NM_000158:exon16:c.A2068G:p.R690G	0	58.36	19.45	39.72	D	27.7	.	.	.	.
BOSTON_WES	c1137BNMa	M	Complex	nonsynonymous SNV	B-mis		ADAM28	8	24187507	G	A	ADAM28:NM_001304351:exon11:c.G982A:p.D328N,ADAM28:NM_014265:exon11:c.G982A:p.D328N,ADAM28:NM_021777:exon11:c.G982A:p.D328N	0	88.31	85.55	80.08	T	0.921	.	.	4.07087e-06	PASS
BOSTON_WES	c1137BNMa	M	Complex	nonsynonymous SNV	B-mis		TMPRSS13	11	117774795	C	T	TMPRSS13:NM_001206789:exon10:c.G1298A:p.R433Q,TMPRSS13:NM_001077263:exon11:c.G1403A:p.R468Q,TMPRSS13:NM_001244995:exon11:c.G1403A:p.R468Q	0	75.3	74.87	78.43	T	24.5	0.00068601	PASS	0.000707674	PASS
BOSTON_WES	c1141PCOa	F	Isolated	frameshift deletion	LGD		AGAP3	7	150839083	AGT	A	AGAP3:NM_001281300:exon12:c.911_912del:p.S304fs,AGAP3:NM_031946:exon14:c.1904_1905del:p.S635fs	0.99	50.08	30.21	9.77		.	.	.	.	.
BOSTON_WES	c1141PCOa	F	Isolated	nonsynonymous SNV	D-mis		KMO	1	241725561	C	T	KMO:NM_003679:exon7:c.C544T:p.R182C	0	95.5	80.12	79.49	T	25.8	5.76787e-05	PASS	2.43948e-05	PASS
BOSTON_WES	c1180ncda	M	Complex	stopgain	LGD		LTA4H	12	96397671	G	A	LTA4H:NM_000895:exon17:c.C1558T:p.R520X,LTA4H:NM_001256643:exon17:c.C1486T:p.R496X	0.05	23.14	4.57	29.38	.	43	.	.	8.26248e-06	RF
BOSTON_WES	c1180ncda	M	Complex	synonymous SNV	silent		SCUBE1	22	43610142	G	A	SCUBE1:NM_173050:exon16:c.C2007T:p.S669S	0.96	34.42	52.3	4.94	.	7.299	6.73991e-05	PASS	4.91083e-05	PASS
BOSTON_WES	c1181SEVa	M	Isolated	nonsynonymous SNV	D-mis		SPSB3	16	1828007	G	A	SPSB3:NM_080861:exon5:c.C535T:p.R179C	0.51	59.88	42.19	24.95	T	32	.	.	8.14279e-06	PASS
BOSTON_WES	c1204daia	F	Complex	nonsynonymous SNV	B-mis		DMC1	22	38916029	T	C	DMC1:NM_001278208:exon11:c.A854G:p.E285G,DMC1:NM_007068:exon14:c.A1019G:p.E340G	0.18	80.12	72.18	77.59	T	24.2	.	.	.	.
BOSTON_WES	c1228KKFa	M	Complex	splicing	LGD		ARL15	5	53450409	C	T	NM_019087:exon4:c.253+1G>A	0.01	19.41	40.35	42.59	.	27.4	.	.	.	.
BOSTON_WES	c1228KKFa	M	Complex	frameshift insertion	LGD		CEP162	6	84884543	T	TG	CEP162:NM_001286206:exon15:c.1699_1700insC:p.K567fs,CEP162:NM_014895:exon15:c.1927_1928insC:p.K643fs	0	31.04	55.55	48.07	.	.	0.000153327	VQSRTrancheINDEL99.00to99.50	1.77936e-05	PASS
BOSTON_WES	c1228KKFa	M	Complex	nonsynonymous SNV	D-mis		FBXO38	5	147781957	A	G	FBXO38:NM_001271723:exon5:c.A473G:p.Y158C,FBXO38:NM_030793:exon5:c.A473G:p.Y158C	1	25.51	23.68	18.67	T	26.2	.	.	.	.
BOSTON_WES	c1228KKFa	M	Complex	nonsynonymous SNV	B-mis		ZNF391	6	27369099	G	A	ZNF391:NM_001076781:exon3:c.G950A:p.S317N	0	.	.	.	T	14.09	.	.	.	.
BOSTON_WES	h1009CLAa	M	Isolated	synonymous SNV	silent		ALOX15	17	4536238	G	A	ALOX15:NM_001140:exon11:c.C1458T:p.D486D	0	75.17	83.78	77.38	.	11.29	4.94226e-05	PASS	2.03051e-05	PASS
BOSTON_WES	h1009CLAa	M	Isolated	splicing	LGD		CAMKK1	17	3786775	C	T	NM_172206:exon5:c.463-1G>A,NM_032294:exon5:c.463-1G>A,NM_172207:exon5:c.463-1G>A	0.06	75.25	64.77	59.53	.	25.8	.	.	.	.
BOSTON_WES	h1009CLAa	M	Isolated	nonsynonymous SNV	B-mis		DNAJB4	1	78481883	A	G	DNAJB4:NM_001317101:exon3:c.A621G:p.I207M,DNAJB4:NM_001317102:exon3:c.A621G:p.I207M,DNAJB4:NM_007034:exon3:c.A966G:p.I322M,DNAJB4:NM_001317099:exon4:c.A966G:p.I322M,DNAJB4:NM_001317100:exon4:c.A846G:p.I282M	0.84	19.76	32.87	43.52	T	17.61	.	.	.	.
BOSTON_WES	h1009CLAa	M	Isolated	nonsynonymous SNV	D-mis		NDST3	4	119174700	A	C	NDST3:NM_004784:exon13:c.A2446C:p.K816Q	0.02	91.27	75.91	67.35	D	26.4	.	.	.	.
BOSTON_WES	h1015MOAa	F	Complex	nonsynonymous SNV	D-mis		ADGRL3	4	62845306	T	C	ADGRL3:NM_015236:exon15:c.T2627C:p.L876P	1	33.12	45.44	57.76	T	27.8	.	.	.	.
BOSTON_WES	h1260TATa	M	Isolated	nonsynonymous SNV	B-mis		TMEM86B	19	55738592	A	C	TMEM86B:NM_173804:exon3:c.T638G:p.I213S	0	52.79	60.98	40.56	T	24.1	.	.	.	.
BOSTON_WES	m1008SAWa	M	Isolated	synonymous SNV	silent		RAC2	22	37637647	G	A	RAC2:NM_002872:exon2:c.C87T:p.P29P	0.87	46.95	63.1	69.87	.	6.344	1.64731e-05	PASS	1.21817e-05	PASS
BOSTON_WES	m1011MARa	F	Isolated	synonymous SNV	silent		ZNF280B	22	22842638	G	A	ZNF280B:NM_080764:exon4:c.C1086T:p.I362I	0.28	.	35.68	17.13	.	1.527	5.76787e-05	PASS	4.06306e-05	PASS
BOSTON_WES	m1017CHOa	M	Isolated	nonsynonymous SNV	B-mis		PTX3	3	157160413	T	C	PTX3:NM_002852:exon3:c.T791C:p.L264P	0.01	23.92	66.42	39.01	T	0.052	1.64734e-05	PASS	8.1215e-06	PASS
BOSTON_WES	m1021LEMa	F	Complex	synonymous SNV	silent		BEND4	4	42145590	G	A	BEND4:NM_001159547:exon3:c.C909T:p.G303G,BEND4:NM_207406:exon3:c.C909T:p.G303G	0.99	53.12	20.16	29.94		0.14	.	.	.	.
BOSTON_WES	m1038MWLa	M	Isolated	nonsynonymous SNV	B-mis		OR13D1	9	107456872	T	C	OR13D1:NM_001004484:exon1:c.T170C:p.L57P	0.01	97.41	88.31	.	T	5.221	.	.	.	.
BOSTON_WES	m1038MWLa	M	Isolated	nonsynonymous SNV	B-mis		OR5M11	11	56309883	A	C	OR5M11:NM_001005245:exon1:c.T851G:p.L284R	0	94.47	.	.	T	24.1	.	.	.	.
BOSTON_WES	m1038MWLa	M	Isolated	frameshift deletion	LGD		PTPRE	10	129861419	TAACA	T	PTPRE:NM_130435:exon7:c.525_528del:p.L175fs,PTPRE:NM_001316677:exon9:c.699_702del:p.L233fs,PTPRE:NM_006504:exon10:c.699_702del:p.L233fs,PTPRE:NM_001316676:exon11:c.732_735del:p.L244fs	0.01	83.72	57.37	75.79		.	.	.	.	.
BOSTON_WES	40267	F	Unknown	nonsynonymous SNV	B-mis		BRS3	X	135570439	G	A	BRS3:NM_001727:exon1:c.G166A:p.V56M	0.888203	84.25	89.7	.	T	23	.	.	.	.
BOSTON_WES	40267	F	Unknown	frameshift deletion	LGD		MCTS1	X	119738094	GT	G	MCTS1:NM_014060:exon1:c.4delT:p.F2fs	0.82503	22.01	36.99	24.76	.	.	.	.	.	.
BOSTON_WES	40274	F	Unknown	synonymous SNV	silent		CD300LB	17	72518907	G	A	CD300LB:NM_174892:exon4:c.C576T:p.S192S	0.000639118	90.69	81.59	.	.	7.176	3.29522e-05	PASS	4.87381e-05	PASS
BOSTON_WES	128225	F	Unknown	nonsynonymous SNV	B-mis		NAALADL2	3	175520893	G	C	NAALADL2:NM_207015:exon14:c.G2290C:p.E764Q	3.04144e-06	92.78	.	.	T	7.161	.	.	.	.
BOSTON_WES	128225	F	Unknown	stopgain	LGD		FGFR1OP	6	167435945	G	T	FGFR1OP:NM_001278690:exon6:c.G487T:p.E163X,FGFR1OP:NM_194429:exon7:c.G568T:p.E190X,FGFR1OP:NM_007045:exon8:c.G628T:p.E210X	0.710818	27.09	31.4	19.5	.	36	.	.	.	.
BOSTON_WES	128225	F	Unknown	synonymous SNV	silent		DHX35	20	37647523	C	T	DHX35:NM_001190809:exon14:c.C1386T:p.A462A,DHX35:NM_021931:exon15:c.C1479T:p.A493A	9.69274e-11	37.31	39.3	32.76	.	16.85	.	.	.	.
BOSTON_WES	128225	F	Unknown	nonsynonymous SNV	silent		GUSB	7	65445235	G	T	GUSB:NM_001293105:exon2:c.C43A:p.Q15K	4.07006e-05	39.5	27.14	37.59	.	7.504	.	.	.	.
BOSTON_WES	128225	F	Unknown	stopgain	LGD		RAB30	11	82693413	G	A	RAB30:NM_001286059:exon5:c.C406T:p.R136X,RAB30:NM_001286060:exon5:c.C406T:p.R136X,RAB30:NM_001286061:exon5:c.C406T:p.R136X,RAB30:NM_014488:exon6:c.C406T:p.R136X	0.959124	34.87	65.69	64.31	.	35	.	.	8.12526e-06	PASS
BOSTON_WES	128225	F	Unknown	nonsynonymous SNV	B-mis		ELFN1	7	1784293	G	A	ELFN1:NM_001128636:exon2:c.G61A:p.A21T	0.699066	69.05	79.08	67.73	.	6.093	.	.	6.77287e-06	PASS
BOSTON_WES	128225	F	Unknown	nonsynonymous SNV	B-mis		CELF5	19	3251018	G	A	CELF5:NM_001172673:exon2:c.G295A:p.A99T,CELF5:NM_021938:exon2:c.G295A:p.A99T	0.996406	48.32	77.3	62.82	T	24.4	.	.	.	.
BOSTON_WES	h1109AZRa	M	Unknown	nonsynonymous SNV	D-mis		SLC12A1	15	48539196	G	A	SLC12A1:NM_000338:exon12:c.G1543A:p.A515T,SLC12A1:NM_001184832:exon12:c.G1543A:p.A515T	2.65435e-07	92.86	88.85	87.73	D	34	4.13114e-05	PASS	3.66913e-05	PASS
BOSTON_WES	h1109AZRa	M	Unknown	nonsynonymous SNV	D-mis		PYROXD2	10	100152743	C	G	PYROXD2:NM_032709:exon9:c.G883C:p.A295P	8.99028e-08	72.9	43.42	72.76	T	30	.	.	.	.
