# Supplementary material for: De novo variants in congenital diaphragmatic hernia identify MYRF as a new syndrome and reveal genetic overlaps with other developmental disorders
Source: PLoS Genet. 2018 Dec 10;14(12):e1007822. doi: 10.1371/journal.pgen.1007822 (PMC6301721; doi:10.1371/journal.pgen.1007822)
Supplement: S3 Data — (XLSX) [file pgen.1007822.s012.xlsx]

## Sheet: MYRFTargets
Rat gene symbol	Human gene symbol
Cldn14	CLDN14
St18	ST18
Rftn1	RFTN1
Kif21a	KIF21A
Unc5b	UNC5B
Ldlrap1	LDLRAP1
Anxa5	ANXA5
Elovl7	ELOVL7
Arhgef10	ARHGEF10
Myo1e	MYO1E
Plp1	PLP1
Gas7	GAS7
Chn2	CHN2
Ablim2	ABLIM2
Cd82	CD82
Aspa	ASPA
Tpd52	TPD52
Il23a	IL23A
Pigz	PIGZ
Pde8a	PDE8A
Dock5	DOCK5
Olfml1	OLFML1
Anln	ANLN
Mob3b	MOB3B
Ppfibp2	PPFIBP2
Tmem2	TMEM2
Plch2	PLCH2
Chst8	CHST8
Dnajb2	DNAJB2
Zbtb7b	ZBTB7B
Dbndd2	DBNDD2
Adi1	ADI1
Tspan2	TSPAN2
Slc45a3	SLC45A3
Fam53b	FAM53B
Josd2	JOSD2
Ypel2	YPEL2
Myo1d	MYO1D
Rhog	RHOG
Coro2b	CORO2B
Fbxo32	FBXO32
Synj2	SYNJ2
Gpr37	GPR37
Xrcc3	XRCC3
Cdk18	CDK18
Tmbim1	TMBIM1
Cldn11	CLDN11
Gsn	GSN
Map6d1	MAP6D1
Arsg	ARSG
Srcin1	SRCIN1
Rnf220	RNF220
Sep-04	SEPT4
Pacs2	PACS2
Tppp	TPPP
Rffl	RFFL
Sgk2	SGK2
Car14	CA14
Cnksr3	CNKSR3
Sema4d	SEMA4D
Nipal4	NIPAL4
Mcam	MCAM
Aatk	AATK
Itgb4	ITGB4
Tprn	TPRN
Agpat4	AGPAT4
Fgfr2	FGFR2
Nfasc	NFASC
Npb	NPB
Ppp1r14a	PPP1R14A
Ttyh2	TTYH2
Dusp15	DUSP15
Sytl2	SYTL2
Gamt	GAMT
Srpk3	SRPK3
