# Supplementary material for: De novo variants in congenital diaphragmatic hernia identify MYRF as a new syndrome and reveal genetic overlaps with other developmental disorders
Source: PLoS Genet. 2018 Dec 10;14(12):e1007822. doi: 10.1371/journal.pgen.1007822 (PMC6301721; doi:10.1371/journal.pgen.1007822)
Supplement: S4 Data — (XLSX) [file pgen.1007822.s013.xlsx]

## Sheet: Caption
Column	Description
Gene	Gene symbol
BaseMean	Mean TPM (transcript per million reads) in cases without MYRF variants
Log2Fold	Estimated log2-fold changes of TPM in MYRF de novo variant carriers
P-value	Unadjusted p-value
P-adj	Adjusted p-value or false discovery rate
Target	Indicate if the gene is a putative MYRF target in S3 Data

## Sheet: All
Gene	BaseMean	Log2Fold	P-value	P-adj	TargSet
CCDC157	290.754	-0.611079	6.034e-07	0.00819
ALDH1A2	6.84667	0.571351	5.08332e-06	0.00876
NUDT3	102.7	-0.797046	2.81779e-06	0.00876
CYB5R4	399.426	0.541014	5.00085e-06	0.00876
COLEC10	16.4339	0.809844	5.04958e-06	0.00876
KRT6B	1.6126	0.610954	1.18469e-05	0.0136
SPOPL	568.604	0.528049	1.42204e-05	0.014
TRIM58	14.1653	0.614069	1.56953e-05	0.0144
FAM173A	319.7	-0.599159	2.30151e-05	0.0178
PABPC3	38.5653	0.825089	2.51079e-05	0.0182
VAX2	25.3962	-0.943441	2.92184e-05	0.019
PGGT1B	421.973	0.523058	3.39968e-05	0.0204
ZNF771	188.026	-0.665383	4.27628e-05	0.0224
GULP1	598.032	0.728419	6.49259e-05	0.032
GATA4	1206.5	-0.894642	6.76496e-05	0.032
KRT8	1188.04	0.762145	7.6709e-05	0.033
FAM71E1	350.824	-0.607563	0.000102843	0.0417
IL1A	44.7005	0.739405	0.000114504	0.045
RIPK2	840.758	0.582439	0.00021819	0.0683
GHDC	326.672	-0.67198	0.000265458	0.0778
CLDN22	35.8218	0.797476	0.000286772	0.0806
ZNF625-ZNF20	4.78091	0.803208	0.000329609	0.083
C20orf24	496.631	-0.687871	0.000322441	0.083
NFASC	411.386	-0.793134	0.000352234	0.0856	Y
DGKE	184.562	0.564438	0.000363787	0.0864
OAF	1868.05	-0.655868	0.000384462	0.0893
TMEM65	508.528	0.627027	0.000402168	0.0906
TYRP1	17.0338	0.500202	0.000420301	0.0906
C11orf45	31.4918	-0.78454	0.000433963	0.092
OTOGL	10.8104	-0.778145	0.000498501	0.0989
POMK	84.8258	0.593695	0.000502629	0.0989
ZNF579	471.893	-0.552981	0.000586092	0.11
SEMA3A	751.997	0.764579	0.000621969	0.114
RFK	682.488	0.577675	0.00071316	0.124
IFITM2	4156.67	-0.718569	0.000790059	0.125
PIH1D2	47.2204	0.621594	0.00074549	0.125
FAM53A	68.8133	-0.667119	0.000769464	0.125
C4orf22	8.83829	-0.759324	0.000757167	0.125
DAGLA	254.077	-0.585299	0.000897663	0.133
ADAMTS7	1462.16	-0.698261	0.000945253	0.133
C16orf52	547.227	0.560616	0.000888577	0.133
ARHGAP27	41.0995	-0.724885	0.0010579	0.142
HHIPL1	172.448	-0.636413	0.00107525	0.142
LPAR2	17.8435	-0.730159	0.00114599	0.148
CELA2B	2.31021	0.55163	0.00126214	0.155
IMPA1	637.581	0.571708	0.00137637	0.164
LIN7C	543.619	0.543894	0.00142831	0.166
CHRNA9	29.6094	-0.682521	0.00148697	0.17
NOS3	94.3324	-0.700454	0.00185861	0.184
ASB16	83.5404	-0.560342	0.00215736	0.198
MACROD1	233.14	-0.567833	0.0022167	0.198
MZT1	771.804	0.645317	0.00220124	0.198
ASB3	19.5086	0.575545	0.00220527	0.198
KIF5C	15.4725	0.679268	0.00225535	0.199
TCF21	259.177	-0.674158	0.00236847	0.201
ENG	10147.9	-0.584094	0.0023734	0.201
CCDC152	144.219	-0.662631	0.00240139	0.202
2002-03-01	78.3405	-0.671896	0.00248593	0.204
OVCA2	43.2336	-0.552042	0.0026079	0.204
CD68	2032.05	-0.569342	0.00255671	0.204
ADAT3	123.187	-0.528377	0.00250202	0.204
COX7A1	140.996	-0.670268	0.00269377	0.204
DUSP19	38.3946	0.536387	0.00262521	0.204
ATP13A3	8393.28	0.57332	0.00263624	0.204
VPS13A	1505.84	0.525945	0.00273205	0.204
NACA2	15.1921	0.664644	0.00283415	0.204
CLVS1	749.339	0.565778	0.00298211	0.211
GDPD5	218.333	-0.57446	0.00327658	0.211
TMEM255B	50.0058	0.606729	0.00321729	0.211
MGAT5B	20.0033	-0.664927	0.00308343	0.211
TMED7	2478.43	0.53405	0.00328492	0.211
ATG9B	45.6685	-0.656245	0.00315334	0.211
CNTNAP3	247.515	0.624344	0.00325281	0.211
TMEM204	210.968	-0.641995	0.00347151	0.215
SEMA6C	110.963	-0.54306	0.00403141	0.225
SPHAR	22.5435	0.59852	0.00398118	0.225
STK33	84.405	0.588923	0.00414307	0.225
SATB1	160.375	-0.64553	0.00426622	0.228
PTPRD	161.213	-0.644011	0.00431849	0.228
NHSL2	45.2666	-0.622709	0.00458438	0.234
IDUA	246.522	-0.596416	0.00465817	0.235
SOX15	30.1647	-0.585705	0.0047656	0.236
CHST1	154.581	-0.625739	0.0050361	0.243
FAM26E	450.894	-0.541882	0.00506379	0.244
RIN3	695.273	-0.500596	0.00528364	0.248
TRHDE	474.359	0.565747	0.00575093	0.26
ABHD1	14.9213	0.584138	0.00603087	0.264
PHYHD1	60.8367	-0.600582	0.00620594	0.267
HECW1	30.184	-0.548484	0.00645411	0.277
H3F3C	22.0263	0.594103	0.0066755	0.28
NCKAP5	70.7052	-0.59809	0.0066952	0.28
TP53I11	2329.48	-0.601626	0.00680127	0.283
HOPX	21.9801	0.51179	0.00687001	0.284
ARHGAP6	101.708	-0.583705	0.00690066	0.284
ZNF732	15.1071	0.581052	0.00728267	0.291
DACT3	169.073	-0.601047	0.00778948	0.299
PTPRM	1370.84	-0.502223	0.00797173	0.303
CCDC81	10.6583	-0.580733	0.00824586	0.304
ANKRD23	50.5983	-0.51076	0.00824014	0.304
HLX	615.541	-0.568205	0.00835708	0.304
SPAG1	131.049	0.51591	0.00865191	0.308
ZNF219	274.887	-0.548233	0.00873304	0.308
IRS2	1371.43	-0.570003	0.00905205	0.315
SGK3	5.48634	-0.530871	0.00932604	0.316
CDKN2A	395.992	-0.583654	0.00943652	0.316
USP6	12.7048	0.569719	0.010265	0.329
DBNDD2	7.39523	-0.54228	0.0103401	0.33	Y
IFITM1	453.9	-0.545965	0.0105806	0.331
LRRTM2	9.43929	-0.533243	0.010721	0.333
MYLK4	18.3856	-0.574607	0.0107131	0.333
HIST1H2BC	21.4489	-0.566514	0.0107212	0.333
MARC1	30.3929	-0.571704	0.0109133	0.337
PPP1R32	20.127	-0.567952	0.0111636	0.342
TMEM132B	171.268	-0.536971	0.0112911	0.344
TSSK3	29.5855	-0.571293	0.0114302	0.347
NPB	32.4133	-0.55901	0.0117879	0.349	Y
ZNF521	298.845	-0.564802	0.0115811	0.349
RNF144B	21.3513	-0.545487	0.0117037	0.349
HHEX	69.6493	0.55076	0.012534	0.357
SYCP3	26.7481	0.548504	0.0123021	0.357
MYO16	17.6652	-0.514859	0.0125552	0.357
DSG2	1357.23	0.517134	0.0125128	0.357
RGPD3	10.702	0.559719	0.0125258	0.357
UBE2NL	6.66627	0.553987	0.0127603	0.361
HNRNPCL1	31.6259	0.533258	0.0132336	0.366
MYO1D	524.699	-0.559536	0.0131681	0.366	Y
POLR2J3	111.106	0.557854	0.013202	0.366
SYT1	196.41	0.556943	0.013558	0.368
RAET1G	22.5132	-0.553444	0.0134867	0.368
CLDN23	19.113	0.544758	0.0138611	0.372
LRRC6	23.938	-0.553358	0.0142408	0.378
PTGS2	767.093	0.533808	0.0144762	0.379
GPR135	55.5224	-0.532961	0.0144612	0.379
DNAH7	9.52735	-0.549616	0.0145629	0.379
EPGN	23.6083	0.507959	0.0149142	0.381
TBC1D8	387.717	0.547258	0.0153493	0.386
HSPB6	4554.15	-0.515207	0.0155946	0.39
PTP4A3	35.1166	-0.523049	0.016461	0.404
MOXD1	362.344	-0.532837	0.0165776	0.404
CORO2A	217.385	0.540667	0.0166801	0.405
TRIM16L	294.629	0.502923	0.0168175	0.405
SPTLC3	160.376	-0.525407	0.0169135	0.405
HLA-B	2270.58	-0.537625	0.0169845	0.406
C18orf32	25.8735	-0.522871	0.0170676	0.407
ATP6V1B1	11.4004	-0.502897	0.0175271	0.413
DMPK	857.089	-0.502284	0.0179449	0.418
FAM184A	12.5045	-0.528856	0.0182113	0.42
LYRM9	55.922	-0.52983	0.0185545	0.425
PKDREJ	9.92841	-0.52632	0.0189839	0.43
CSPG4	2764.65	-0.528501	0.0192793	0.432
ARSG	50.959	-0.52266	0.0195073	0.432	Y
SPEG	1690.29	-0.516574	0.0194273	0.432
KCNK2	1470.47	-0.511159	0.0201583	0.433
SLC12A7	454.584	-0.518628	0.0203925	0.433
FAM107B	609.756	0.511883	0.0205881	0.435
NUDT14	74.4625	-0.51125	0.020848	0.435
PIK3R3	377.611	-0.508176	0.0209466	0.435
KAZN	231.903	-0.506891	0.0215535	0.436
HPSE	138.641	-0.502053	0.022143	0.437
CCDC146	31.2687	-0.508711	0.0228771	0.438
CDC42EP5	230.911	-0.501837	0.0236731	0.442
ZNF90	34.5526	0.509415	0.0241191	0.443
CD248	6411.14	-0.507034	0.024723	0.446
HOXC8	289.875	0.504947	0.0250271	0.446
ZNF665	19.4402	-0.506949	0.0248008	0.446
RAB20	63.6781	-0.503698	0.0256086	0.45
DBP	57.1027	-0.501065	0.0262706	0.452

## Sheet: Male
Gene	BaseMean	Log2Fold	P-value	P-adj	TargSet
GATA4	1287.89	-1.51545	2.24442e-15	3.08563e-11
TYRP1	17.8371	0.892516	2.78199e-07	0.00191
CCDC157	288.04	-0.648578	5.50368e-07	0.00252
ALDH1A2	8.7908	0.695173	1.46929e-06	0.00505
SPOPL	595.676	0.503824	6.9374e-06	0.0159
NUDT3	103.513	-0.823773	9.16833e-06	0.018
CCDC152	158.185	-0.892594	1.99284e-05	0.0342
C15orf54	3.18872	0.677475	4.09509e-05	0.0512
RNFT1	262.273	0.542843	4.00749e-05	0.0512
ZNF771	185.344	-0.682101	8.10751e-05	0.0704
ARHGAP26	109.134	0.665115	7.57479e-05	0.0704
PTPRD	144.045	-0.828615	9.94868e-05	0.072
KRT8	1411.91	0.718554	0.000175452	0.0965
COLEC10	21.6939	0.618534	0.000233196	0.11
ARHGAP6	84.7597	-0.826984	0.000248918	0.11
GULP1	693.249	0.60589	0.000291357	0.119
CNTNAP3	266.36	0.810864	0.00029318	0.119
IFITM2	3974.95	-0.757576	0.00034154	0.119
CHST1	138.972	-0.810463	0.000339206	0.119
OAF	1899.39	-0.696872	0.000372785	0.119
PABPC3	42.2316	0.738241	0.000352634	0.119
TMEM255B	53.2705	0.779221	0.000363364	0.119
RFK	702.375	0.597518	0.000348513	0.119
KLF13	2243.42	-0.526929	0.000399253	0.122
C8orf49	23.2846	-0.791106	0.000409064	0.122
IL1A	56.3365	0.693734	0.000429414	0.123
FAM173A	306.23	-0.563276	0.000569299	0.151
CD55	1566.16	0.686839	0.000695263	0.166
VAX2	19.9355	-0.756668	0.000698954	0.166
SPAG1	131.827	0.602914	0.000758275	0.177
GAS7	361.454	-0.751037	0.000846488	0.188	Y
PHYHD1	42.5106	-0.753084	0.000869098	0.19
ZNF521	260.896	-0.743348	0.000941479	0.193
IMPA1	649.048	0.598999	0.000941301	0.193
PIH1D2	48.4583	0.631125	0.0010303	0.195
DUSP19	38.2681	0.591007	0.00101043	0.195
RSPO1	8.00009	0.730513	0.00108918	0.2
FLVCR1	266.323	0.504427	0.00117695	0.2
IFITM1	348.324	-0.733651	0.00109772	0.2
C20orf24	491.397	-0.668568	0.00121475	0.2
MYLK4	19.4533	-0.727257	0.00111163	0.2
MEOX2	430.406	-0.709541	0.00116952	0.2
CORO2A	200.916	0.733227	0.00118536	0.2
ENG	9653.18	-0.59977	0.00112437	0.2
OTOGL	10.0742	-0.70925	0.00127224	0.206
C11orf45	29.4874	-0.722691	0.00136307	0.211
MICB	529.608	0.583877	0.0013504	0.211
CLDN22	39.167	0.716432	0.00143396	0.215
NOS3	86.8699	-0.718672	0.00143553	0.215
TMEM65	529.633	0.602303	0.00148577	0.215
ZNF625-ZNF20	5.15071	0.678685	0.00160066	0.22
LIN7C	574.709	0.517806	0.00171394	0.229
ATG9B	44.0017	-0.696538	0.00175421	0.232
TRHDE	559.971	0.682144	0.00219216	0.26
IGFBP2	348.055	0.54511	0.00240872	0.265
MACROD1	224.618	-0.568563	0.00251504	0.268
RIN3	718.45	-0.570752	0.00250606	0.268
SEMA3D	30.8321	0.589882	0.00249277	0.268
SLC34A3	5.02878	-0.631855	0.00258265	0.271
SATB1	150.273	-0.679457	0.0026716	0.274
EPGN	22.012	0.615523	0.00278811	0.276
SEMA3A	870.781	0.662469	0.00273198	0.276
NFASC	392.87	-0.634481	0.0028113	0.276	Y
MYO16	18.4435	-0.63072	0.00284606	0.278
ADAMTS7	1282.55	-0.627605	0.00291057	0.282
ZNF579	457.129	-0.529431	0.00320675	0.298
PTGS2	758.102	0.648025	0.00335964	0.302
MCC	779.582	0.610735	0.00333982	0.302
HECW1	24.5175	-0.594486	0.00330604	0.302
HHIPL2	14.1658	-0.619109	0.00346843	0.306
TFEB	155.656	0.574968	0.00360486	0.311
TMEM204	204.039	-0.643805	0.00370883	0.311
TNFRSF10A	159.179	0.652493	0.00388612	0.312
LPAR2	15.9505	-0.637661	0.0039675	0.313
CHRNA9	24.1182	-0.596115	0.00415145	0.319
SYCP3	26.118	0.62594	0.0046784	0.328
TMEM132B	155.823	-0.614178	0.00445154	0.328
MGAT5B	17.6507	-0.637168	0.00452748	0.328
FAM71E1	328.989	-0.523064	0.00464858	0.328
RIPK2	877.889	0.525069	0.00464232	0.328
NHSL2	34.9301	-0.62972	0.00459416	0.328
HHIPL1	161.137	-0.575505	0.00497416	0.342
ASB3	19.2573	0.584628	0.00521282	0.345
ASB16	81.4435	-0.543532	0.00574487	0.364
ADAMTS17	13.6077	-0.622897	0.00582399	0.364
FAM196B	901.167	-0.516817	0.00595024	0.368
SMAD6	222.259	-0.587997	0.00631767	0.373
C4orf22	8.63194	-0.596367	0.00629112	0.373
KDR	205.375	0.579738	0.00657633	0.379
HOPX	24.3979	0.519504	0.00671947	0.38
PPP1R32	19.6808	-0.604684	0.00688835	0.385
TWIST2	730.643	-0.503901	0.00687919	0.385
HLX	591.909	-0.579378	0.00730692	0.391
HHEX	68.9285	0.579748	0.00734129	0.391
GHDC	293.266	-0.541632	0.00759638	0.391
ID2	1205.51	-0.595291	0.00717787	0.391
SPATC1L	307.609	-0.54306	0.00725013	0.391
POMK	89.1442	0.523677	0.00731603	0.391
FIBCD1	52.1563	-0.603286	0.00765142	0.391
FAM53A	59.3231	-0.537977	0.00773366	0.391
SHANK2	108.155	-0.597599	0.00805435	0.398
ARHGAP27	34.5857	-0.593468	0.00818291	0.398
RNF212	45.4805	0.581343	0.00813506	0.398
COL7A1	1815.54	-0.594562	0.00858	0.404
TCF21	249.361	-0.557918	0.0088471	0.411
PLAC9	387.374	-0.583182	0.00898677	0.415
HSPB6	4770.34	-0.570674	0.00910431	0.417
OVCH1	5.24986	-0.513016	0.00955357	0.424
C1QL4	8.73738	0.519256	0.00957077	0.424
MZT1	831.398	0.568293	0.00955226	0.424
DACT3	179.094	-0.582344	0.00955944	0.424
CXCL1	2833.79	0.559862	0.00950543	0.424
SPDYA	68.4886	0.515476	0.00965242	0.427
LRIG1	1174.83	0.546281	0.00973326	0.429
STK33	91.1756	0.534084	0.0101769	0.435
TSPAN11	23.6921	-0.57004	0.0101137	0.435
NCKAP5	65.4465	-0.556773	0.0103166	0.437
NACA2	15.9633	0.579009	0.0104722	0.439
HPSE	138.301	-0.559179	0.0104055	0.439
DSG2	1526.88	0.549923	0.0106478	0.441
FAM19A5	93.9072	-0.575351	0.0109903	0.447
ARHGAP29	2061.61	0.549071	0.0114471	0.454
ZNF423	96.4742	-0.566513	0.0121637	0.469
SUSD2	477.914	-0.516604	0.0124509	0.474
CD68	1928.91	-0.508854	0.013089	0.483
HNRNPCL1	33.5167	0.525333	0.0132581	0.483
RAB20	58.9605	-0.552774	0.0133619	0.486
MXRA8	10826.7	-0.517102	0.0136651	0.489
BCL2A1	20.3951	0.537607	0.0140429	0.493
KCNK2	1429.24	-0.537431	0.014462	0.493
CD248	6260.54	-0.551988	0.0147073	0.493
DBP	57.6501	-0.550843	0.014741	0.493
PLA2G4A	955.156	0.518108	0.0158686	0.496
LBX2	54.3461	-0.50634	0.0155597	0.496
EN1	118.526	-0.532364	0.0154127	0.496
LAMA5	1668.84	-0.548302	0.0152831	0.496
RNF144B	15.9412	-0.527794	0.0159452	0.496
H3F3C	22.4161	0.543554	0.0161543	0.496
ACP5	9.40384	-0.505326	0.0160348	0.496
HLA-B	1946.42	-0.543628	0.0162839	0.497
STOX2	10.4972	-0.535506	0.0164224	0.498
2002-03-01	64.6466	-0.537631	0.0165648	0.499
FAM107B	602.073	0.536072	0.0173268	0.502
S1PR2	486.928	-0.531812	0.0172583	0.502
MAFB	65.3792	-0.52275	0.0171087	0.502
HIST1H2BC	18.4192	-0.525207	0.0175051	0.505
COL22A1	2993.98	-0.5111	0.0180542	0.512
IRS2	1264.19	-0.520964	0.0186021	0.519
GADD45G	17.7671	-0.532671	0.0185518	0.519
SVIP	494.294	0.521117	0.019648	0.534
HIC1	1754.81	-0.505824	0.0200722	0.54
PCDHGB3	30.4205	-0.518355	0.0200975	0.54
GPR135	56.5054	-0.521698	0.0202196	0.542
POU2F2	71.6471	-0.522671	0.0208596	0.542
RGPD4	15.3798	-0.522288	0.0207211	0.542
GALNT3	17.4311	0.50531	0.0214205	0.545
LRRC4	53.2115	-0.513077	0.0213403	0.545
GAS1	257.05	-0.518463	0.0216308	0.548
ANGPT2	51.4509	-0.518932	0.0218099	0.548
SYT1	204.721	0.509747	0.021981	0.548
COL24A1	28.8582	-0.515213	0.0221087	0.551
SSC5D	1099	-0.516314	0.0224903	0.555
KIF5C	19.4154	0.501924	0.0226251	0.556
LRRC32	530.161	-0.509521	0.0232403	0.561
BOC	283.054	-0.507876	0.024799	0.573
FAM184A	11.2098	-0.502387	0.0247309	0.573
OLFM1	50.0596	-0.504787	0.0255907	0.579
UBE2NL	7.86419	0.501106	0.0264635	0.58
RAET1G	21.3255	-0.500593	0.0268835	0.581
