# Supplementary material for: De novo variants in congenital diaphragmatic hernia identify MYRF as a new syndrome and reveal genetic overlaps with other developmental disorders
Source: PLoS Genet. 2018 Dec 10;14(12):e1007822. doi: 10.1371/journal.pgen.1007822 (PMC6301721; doi:10.1371/journal.pgen.1007822)
Supplement: S5 Data — (XLSX) [file pgen.1007822.s014.xlsx]

## Sheet: CHD Genes
Gene Symbol	Entrez ID
RABGAP1L	9910
BRAF	673
LZTR1	8216
RAF1	5894
CDK13	8621
FRYL	285527
CAD	790
NSD1	64324
WHSC1	7468
JAG1	182
SOS1	6654
U2SURP	23350
CTNNB1	1499
ELN	2006
LRP1	4035
NAA15	80155
MINK1	50488
ZEB2	9839
KDM5B	10765
ITSN2	50618
MYH6	4624
KMT2C	58508
TBX5	6910
PTPN11	5781
PRRC2B	84726
FBN1	2200
KDM5A	5927
CHD4	1108
ACTB	60
CHD7	55636
RIT1	6016
GATA6	2627
KMT2D	8085
CLUH	23277
TSC1	7248
AHNAK	79026
RYR3	6263
RBFOX2	23543
NOTCH1	4851
AKAP12	9590
RPL5	6083
PYGL	5836
PTEN	5728
KIAA0196	9897
KMT2A	4297
POGZ	23126
GANAB	23193
FOXK2	3607
ERF	2077
CTBP2	1488
ACBD3	64746
CDC42	998
UBR3	130507
MED13L	23389
ZNF521	25925
IVNS1ABP	10625
DDX3X	1654
ZC3H14	79882
UHRF2	115426
TP53	7157
PQBP1	10084
2008-09-01	23176
PPP1R12A	4659
GTPBP1	9567
COPA	1314
LAMA5	3911
SETD5	55209
LAMC1	3915
USP46	64854
DHX9	1660
RAC1	5879
ASH1L	55870
RASA1	5921
SMARCA1	6594
EIF5B	9669
ST5	6764
SPTBN1	6711
PCOLCE	5118
GIGYF1	64599
TCF12	6938
C20orf112	140688
WAC	51322
MAP3K3	4215
ITM2A	9452
ZNF292	23036
HNRNPK	3190
EEF2	1938
TFDP1	7027
KALRN	8997
CUL3	8452
IGF1R	3480
GTPBP4	23560
UBR4	23352
UBC	7316
RXRA	6256
ARID1B	57492
MYO9B	4650
SMAD4	4089
SBF1	6305
PSMD12	5718
ARHGAP21	57584
EP400	57634
AIFM1	9131
DVL3	1857
ZMIZ1	57178
SART1	9092
COPB2	9276
MTMR3	8897
GATA4	2626
TANC2	26115
DAZAP1	26528
GRINA	2907
EDNRA	1909
PSMD6	9861
CTR9	9646
FBN2	2201
ATRX	546
IQGAP1	8826
HDAC7	51564
ATP6V1B2	526
DNAJC13	23317
HK1	3098
NOTCH2	4853
WDR45B	56270
TBX1	6899
MTOR	2475
ATP2B4	493
RYR2	6262
ATP2A2	488
FOXM1	2305
LRP6	4040
CRAMP1L	57585
DYNC1LI1	51143
COL4A1	1282
PTPRS	5802
EHMT1	79813
AGPS	8540
EEA1	8411
USP8	9101
NEURL4	84461
SCN5A	6331
PHRF1	57661
ATAD1	84896
MEIS2	4212
CTDSP1	58190
KAT6B	23522
CACNA1C	775
ABCE1	6059
FERMT2	10979
USP5	8078
AMBRA1	55626
SBNO1	55206
FLNC	2318
TAB2	23118
KANSL1	284058
WARS	7453
SF3B1	23451
EP300	2033
NAV2	89797
WAPAL	23063
WWTR1	25937
KAT6A	7994
TRIB2	28951
NF1	4763
SMURF2	64750
SMARCA2	6595
RBM8A	9939
EIF4A2	1974
PRPF8	10594
KIF11	3832
ROCK2	9475
STAG2	10735
TUBA1C	84790
UBE2H	7328
ALAS1	211
CACNA1H	8912
ABCD3	5825
LCP1	3936
SIPA1L1	26037
KDM6B	23135
PKD1	5310
PSMC1	5700
ECE1	1889
EPHA7	2045
FRY	10129
PSMC4	5704
PCBP2	5094
CPT1A	1374
PRKACB	5567
ZNF704	619279
ARHGAP35	2909
ABI1	10006
SLIT3	6586
ROCK1	6093
TSC22D2	9819
TNS1	7145
ANK3	288
ZNF217	7764
SPECC1L	23384
ETS1	2113

## Sheet: DD Genes
Gene Symbol	Entrez ID
FLNA	2316
YAP1	10413
FGFR3	2261
NSD1	64324
ADAR	103
MTOR	2475
NAA10	8260
OFD1	8481
PAFAH1B1	5048
CAMTA1	23261
HRAS	3265
SCN2A	6326
MECP2	4204
BRAF	673
CBL	867
TGFB3	7043
FOXP2	93986
CHAMP1	283489
ARX	170302
SMARCA2	6595
IQSEC2	23096
LGI1	9211
LDB3	11155
SLC2A1	6513
TWIST2	117581
OTC	5009
NALCN	259232
ATP7A	538
SATB2	23314
GATA6	2627
AFF2	2334
ACTB	60
AFG3L2	10939
EBP	10682
CACNA1D	776
NKX2-5	1482
TCF4	6925
TBX1	6899
RPS6KA3	6197
ALDH18A1	5832
GDI1	2664
TBL1XR1	79718
L1CAM	3897
SMARCE1	6605
HUWE1	10075
DYNC1H1	1778
WT1	7490
KCNC3	3748
NDP	4693
KAT6A	7994
BCOR	54880
HDAC8	55869
AUTS2	26053
SNX3	8724
KRIT1	889
GDF1	2657
IKBKG	8517
RASA1	5921
OCRL	4952
SRCAP	10847
SCN1A	6323
DEAF1	10522
ELN	2006
NR2F2	7026
SMARCB1	6598
PAX6	5080
NR2F1	7025
SRPX2	27286
KAT6B	23522
GLI3	2737
TGFBR1	7046
LMNA	4000
AP1S2	8905
GLI2	2736
ZNF711	7552
TGFBR2	7048
DEPDC5	9681
SYT1	6857
SLC6A1	6529
CFC1	55997
ARID1B	57492
PLXND1	23129
LRP2	4036
SOX11	6664
ZEB2	9839
EHMT1	79813
PTDSS1	9791
ARHGEF9	23229
KCNA2	3737
RAD21	5885
HPD	3242
DNM1	1759
MED13L	23389
TEK	7010
BCAP31	10134
MYH6	4624
ANKRD11	29123
PHF21A	51317
NF1	4763
BPIFB6	128859
FOXL2	668
SMARCA4	6597
ACTA2	59
TUBB2A	7280
PDCD10	11235
HCN1	348980
PTEN	5728
TLL1	7092
QKI	9444
STXBP1	6812
DNMT3A	1788
NFIX	4784
HSD17B10	3028
ZFPM2	23414
ABCC9	10060
KDM6A	7403
PRRT2	112476
ZIC3	7547
ACVR2B	93
KCNC1	3746
CHRNB2	1141
GATA4	2626
SCN8A	6334
GABRB3	2562
FOXF1	2294
SOX2	6657
GRIN2B	2904
KIF11	3832
CTCF	10664
OPHN1	4983
ZDHHC15	158866
SMAD3	4088
CASK	8573
TFAP2B	7021
DDX3X	1654
AR	367
NR1I3	9970
ZDHHC9	51114
KCNMA1	3778
ATRX	546
DCX	1641
FAM111A	63901
PDHA1	5160
GJC2	57165
NRXN2	9379
SPTAN1	6709
GNAO1	2775
THRA	7067
RRAS	6237
FRMD7	90167
CHD7	55636
NEDD4L	23327
ZIC2	7546
GRIN2A	2903
FMR1	2332
NFIA	4774
WDR45	11152
ROR2	4920
NKX2-1	7080
SNRPB	6628
ARHGEF6	9459
BCL11A	53335
SLC6A8	6535
MTF1	4520
COL4A1	1282
NRXN3	9369
RAD51	5888
CACNA1A	773
CDH15	1013
GFAP	2670
HESX1	8820
MAP2K1	5604
NRXN1	9378
JAG1	182
SOX3	6658
TIMM8A	1678
ALG13	79868
PLP1	5354
KLF8	11279
USP9X	8239
SMC3	9126
POGZ	23126
TUBA1A	7846
TUBB	203068
ZC4H2	55906
SHANK3	85358
SHH	6469
PURA	5813
SLC12A5	57468
ATP1A3	478
AIFM1	9131
UBE2A	7319
KRAS	3845
CACNB4	785
TBX5	6910
KIF5C	3800
KMT2D	8085
YY1	7528
ARID1A	8289
MED12	9968
SCN1B	6324
RAI1	10743
CD96	10225
CSNK1G1	53944
TUBB3	10381
SETD5	55209
KCNJ6	3763
KIRREL3	84623
CHRNA2	1135
PIK3R2	5296
TBX20	57057
SYNGAP1	8831
SLC35A2	7355
ABCD1	215
SMS	6611
KCNQ2	3785
EP300	2033
UPF3B	65109
STX1B	112755
GABRA1	2554
SLC9A6	10479
SETBP1	26040
MAGI2	9863
NOTCH1	4851
PIGA	5277
NIPBL	25836
SIK1	150094
PTPN11	5781
TWIST1	7291
RARB	5915
RAB39B	116442
PCGF2	7703
GABRG2	2566
GATAD2B	57459
KCNT1	57582
P4HB	5034
ANKH	56172
PGK1	5230
LEFTY2	7044
PTCHD1	139411
ACSL4	2182
AGTR2	186
SLC16A2	6567
HPRT1	3251
KCNH5	27133
ASXL3	80816
ABCB7	22
KCNE1	3753
SMC1A	8243
CDON	50937
CACNA1C	775
IDS	3423
TGIF1	7050
PHF6	84295
KIF1A	547
RAF1	5894
MID1	4281
MEF2C	4208
ZNF599	148103
NLGN4X	57502
TUBB4A	10382
ZMYM6	9204
NLGN3	54413
LAMP2	3920
MAPK10	5602
OTX2	5015
DIP2B	57609
GATA2	2624
FBN1	2200
FOXG1	2290
ADNP	23394
IGBP1	3476
KCNH1	3756
GNAS	2778
IFIH1	64135
SIX3	6496
CHRNA4	1137
PCDH19	57526
SMAD4	4089
MAF	4094
KIF2A	3796
KANSL1	284058
THAP1	55145
SOS1	6654
TSPAN7	7102
MBD5	55777
GCH1	2643
CUL4B	8450
TRIO	7204
ASH1L	55870
GRIA3	2892
PHIP	55023
TSC2	7249
GRIN1	2902
PAK3	5063
EMX2	2018
CCND2	894
CRELD1	78987
GABBR2	9568
CNKSR2	22866
ERMARD	55780
DYRK1A	1859
TM4SF20	79853
COL4A3BP	10087
TAZ	6901
MYCN	4613
FTSJ1	24140
IL1RAPL1	11141
SRGAP3	9901
TGFB2	7042
RYR3	6263
SHANK2	22941
TUBB2B	347733
DMD	1756
RBM10	8241
EFTUD2	9343
TAB2	23118
FOXC2	2303
PAX8	7849
CTNNB1	1499
ZNF713	349075
KDM5C	8242
FLT4	2324
SMAD2	4087
TSC1	7248
SYN1	6853
CCDC22	28952
SKI	6497
PHOX2B	8929
BRWD3	254065
MYT1L	23040
PPP2R5D	5528
COL4A2	1284
DLG3	1741
MAP2K2	5605
CAPRIN1	4076
HDAC4	9759
NRAS	4893
HCFC1	3054
ITPR1	3708
WAC	51322
CHD8	57680
HNRNPU	3192
SYP	6855
SOX5	6660
NAA15	80155
COL3A1	1281
FOXP1	27086
KMT2A	4297
KCNJ11	3767
PHF8	23133
ARSE	415
CHD2	1106
PTCH1	5727
PACS1	55690
GSPT2	23708
RNF113A	7737
PPP2R1A	5518
KIF4A	24137
MAOA	4128
AFF4	27125
SLC9A9	285195
CIC	23152
CACNA1H	8912
CLCN4	1183
MAB21L2	10586
ATP6AP2	10159
NODAL	4838
ATP6V1B2	526
PQBP1	10084
EZH2	2146
GLMN	11146
RANBP2	5903
SCRIB	23513
FOXP3	50943
PUF60	22827
VIP	7432
MAGT1	84061
WNT4	54361
FBXO25	26260
AHDC1	27245
CDKL5	6792
KCNB1	3745
EEF1A2	1917
ZBTB20	26137
SHANK1	50944
NDUFA1	4694
ASXL1	171023
TBR1	10716
CREBBP	1387
GPC3	2719
ZMYND11	10771
SCN3A	6328
GMNN	51053
TAF1	6872
DKC1	1736
TINF2	26277
CLIC2	1193
TBX18	9096
THOC2	57187
ZIC1	7545
PDGFRB	5159
DLL4	54567
KITLG	4254
CNOT3	4849
CSNK2A1	1457
GNAI1	2770
KCNQ3	3786
KDM5B	10765
MSL3	10943
PPM1D	8493
QRICH1	54870
SET	6418
TCF20	6942
ZBTB18	10472
EMC1	23065
PDE10A	10846
RERE	473
GNB1	2782
PRDM6	93166
SAMD9L	219285
FZD5	7855
COL6A1	1291
CCDC88A	55704
PPP1CB	5500
NONO	4841
ATAD3A	55210
CHD4	1108
CDK13	8621
PRKD1	5587
KPNA7	402569
TLK2	11011
MAP3K7	6885
EIF2S3	1968
NCAPD2	9918
NCAPD3	23310
ARCN1	372
BGN	633
NLRP5	126206
BRPF1	7862
HIVEP2	3097
HMGB3	3149
KMT2B	9757
SETD1A	9739
STAG1	10274
SLC1A2	6506
SIN3A	25942
SON	6651
HNRNPH2	3188
GRIN2D	2906
SLC25A4	291
FGF12	2257
EBF3	253738
KIDINS220	57498
ASXL2	55252
ARID2	196528
CLTC	1213
CUL3	8452
DLG4	1742
FBXO11	80204
HECW2	57520
MORC2	22880
TRIP12	9320
PIH1D3	139212
MYH10	4628
HIST1H4C	8294
EPB41L1	2036
HIST1H1E	3008
RAB11B	9230
PSMD12	5718
AFF3	3899
BMP2	650
FRMPD4	9758
KLHL15	80311
LAS1L	81887
RLIM	51132
USP27X	389856
CDK16	5127
BHLHA9	727857
ZNF462	58499
WDR26	80232
UBTF	7343
YWHAG	7532
KCNQ5	56479
EED	8726
RPS23	6228
NACC1	112939
ABL1	25
KDM1A	23028
TUBG1	7283
FGFR1	2260
RAC1	5879
PACS2	23241
ACTL6B	51412
BPTF	2186
PPP3CA	5530
NTRK2	4915
NUS1	116150
RAB11A	8766
GABRB2	2561
SNAP25	6616
DHDDS	79947
DHX30	22907
CAMK2A	815
CAMK2B	816
CAD	790
SRP54	6729
RPL11	6135
