# Supplementary material for: De novo variants in congenital diaphragmatic hernia identify MYRF as a new syndrome and reveal genetic overlaps with other developmental disorders
Source: PLoS Genet. 2018 Dec 10;14(12):e1007822. doi: 10.1371/journal.pgen.1007822 (PMC6301721; doi:10.1371/journal.pgen.1007822)
Supplement: S6 Data — (XLSX) [file pgen.1007822.s015.xlsx]

## Sheet: Caption
Column	Description
Functional Module	Gene sets with highly overlapping genes were grouped together and manually annotated as a functional module
GO ID	Gene ontology term ID
Description	Gene ontology term description
P-value	Unadjusted p-value
Adjusted P	Adjusted p-value or false discovery rate
Supporting Genes	Genes affected de novo damaging variants in CDH that have pLI>0.5 or are known candidate or haploinsufficient genes and annotated to the GO term.

## Sheet: GOCluster
Functional Module	GO ID	Description	P-value	Adjusted P	Constrained Genes
Gene Expression Regulation	45934	negative regulation of nucleobase, nucleoside, nucleotide and nucleic acid metabolic process	0.00018059	0.014533	KDM5B,GSK3A,STAG2,SIN3A,WT1,NACC1,SOX6,FOXP4,ZFPM2,HDAC9,MEIS2,MYT1L,FOXP1,CIC
	51172	negative regulation of nitrogen compound metabolic process	0.00019825	0.014533	KDM5B,GSK3A,STAG2,SIN3A,WT1,NACC1,SOX6,FOXP4,ZFPM2,HDAC9,MEIS2,MYT1L,FOXP1,CIC
	10558	negative regulation of macromolecule biosynthetic process	0.00031473	0.016663	KDM5B,STAG2,SIN3A,WT1,NACC1,INHBB,SOX6,FOXP4,ZFPM2,HDAC9,MEIS2,MYT1L,FOXP1,CIC
	31327	negative regulation of cellular biosynthetic process	0.00040578	0.020353	KDM5B,STAG2,SIN3A,WT1,NACC1,INHBB,SOX6,FOXP4,ZFPM2,HDAC9,MEIS2,MYT1L,FOXP1,CIC
	9890	negative regulation of biosynthetic process	0.00046533	0.021465	KDM5B,STAG2,SIN3A,WT1,NACC1,INHBB,SOX6,FOXP4,ZFPM2,HDAC9,MEIS2,MYT1L,FOXP1,CIC
	122	negative regulation of transcription from RNA polymerase II promoter	0.00086428	0.032923	SIN3A,WT1,SOX6,FOXP4,ZFPM2,HDAC9,MEIS2,MYT1L,CIC
	45892	negative regulation of transcription, DNA-dependent	0.0012975	0.039265	KDM5B,SIN3A,WT1,SOX6,FOXP4,ZFPM2,HDAC9,MEIS2,MYT1L,FOXP1,CIC
	51253	negative regulation of RNA metabolic process	0.0014498	0.041869	KDM5B,SIN3A,WT1,SOX6,FOXP4,ZFPM2,HDAC9,MEIS2,MYT1L,FOXP1,CIC
	10629	negative regulation of gene expression	0.0027423	0.048613	KDM5B,SIN3A,WT1,NACC1,SOX6,FOXP4,ZFPM2,HDAC9,MEIS2,MYT1L,FOXP1,CIC
	45893	positive regulation of transcription, DNA-dependent	0.0053567	0.060354	WT1,GATA6,MITF,NAA15,SOX6,ZFPM2,ARID1B,MEIS2,RLF,MYRF,MYRF,MYRF,MYRF,CREBL2
	51254	positive regulation of RNA metabolic process	0.0057472	0.062955	WT1,GATA6,MITF,NAA15,SOX6,ZFPM2,ARID1B,MEIS2,RLF,MYRF,MYRF,MYRF,MYRF,CREBL2
	10628	positive regulation of gene expression	0.01557	0.09689	WT1,GATA6,MITF,NAA15,SOX6,ZFPM2,ARID1B,MEIS2,RLF,MYRF,MYRF,MYRF,MYRF,CREBL2
Histone Modification	70988	demethylation	0.0073115	0.071577	KDM5B,KDM4A
	16570	histone modification	0.0073748	0.071577	KDM5B,KDM4A,RUVBL2,HDAC9
	16569	covalent chromatin modification	0.0079243	0.073613	KDM5B,KDM4A,RUVBL2,HDAC9
Heart and Muscle Organ development	7507	heart development	0.00018367	0.014533	PCNA,WT1,GATA6,SOX6,FOXP4,ZFPM2,HDAC9
	7517	muscle organ development	0.0065034	0.06685	LAMA5,GATA6,MKX,SOX6,ZFPM2
	61061	muscle structure development	0.014066	0.09309	LAMA5,GATA6,MKX,SOX6,ZFPM2
	35051	cardiac cell differentiation	0.014355	0.094348	GATA6,SOX6
Respiratory System Development	30324	lung development	0.0022138	0.046883	LAMA5,GATA6,ZFPM2,MAPK8IP3
	30323	respiratory tube development	0.0024602	0.048545	LAMA5,GATA6,ZFPM2,MAPK8IP3
	60541	respiratory system development	0.0032084	0.051341	LAMA5,GATA6,ZFPM2,MAPK8IP3
	48286	lung alveolus development	0.0098755	0.077522	GATA6,MAPK8IP3
Reproductive Structure Development	8584	male gonad development	0.0043143	0.060354	WT1,GATA6,HSD17B10
	8406	gonad development	0.0050037	0.060354	WT1,GATA6,INHBB,HSD17B10
	45137	development of primary sexual characteristics	0.0079243	0.073613	WT1,GATA6,INHBB,HSD17B10
	46546	development of primary male sexual characteristics	0.0079561	0.073613	WT1,GATA6,HSD17B10
	46661	male sex differentiation	0.010124	0.077522	WT1,GATA6,HSD17B10
	48608	reproductive structure development	0.011549	0.08093	WT1,GATA6,INHBB,HSD17B10
	7548	sex differentiation	0.014662	0.095706	WT1,GATA6,INHBB,HSD17B10
Regulation of Kinase Activity	51338	regulation of transferase activity	0.0013185	0.039265	GSK3A,TAOK2,FGFR1OP,PTPN11,MAP3K9,PRKACB,MAPK8IP3,GRM1
	45860	positive regulation of protein kinase activity	0.0016902	0.046023	TAOK2,PTPN11,MAP3K9,PRKACB,MAPK8IP3,GRM1
	33674	positive regulation of kinase activity	0.0020417	0.046883	TAOK2,PTPN11,MAP3K9,PRKACB,MAPK8IP3,GRM1
	51347	positive regulation of transferase activity	0.0024459	0.048545	TAOK2,PTPN11,MAP3K9,PRKACB,MAPK8IP3,GRM1
	6468	protein amino acid phosphorylation	0.0026573	0.048613	GSK3A,TAOK2,AAK1,BRAF,PTPN11,MAP3K9,RAF1,PRKACB,MAPK8IP3,GRM1
	43406	positive regulation of MAP kinase activity	0.0027249	0.048613	PTPN11,MAP3K9,MAPK8IP3,GRM1
	23014	signal transmission via phosphorylation event	0.003405	0.051508	TAOK2,BRAF,PTPN11,MAP3K9,PRKACB,MAPK8IP3,GRM1
	45859	regulation of protein kinase activity	0.0036701	0.054123	TAOK2,FGFR1OP,PTPN11,MAP3K9,PRKACB,MAPK8IP3,GRM1
	43549	regulation of kinase activity	0.0044967	0.060354	TAOK2,FGFR1OP,PTPN11,MAP3K9,PRKACB,MAPK8IP3,GRM1
	7257	activation of JUN kinase activity	0.00855	0.074589	MAP3K9,MAPK8IP3
	43405	regulation of MAP kinase activity	0.0091028	0.077295	PTPN11,MAP3K9,MAPK8IP3,GRM1
JNK-MAPK Signaling Pathway	165	MAPKKK cascade	0.00049193	0.021465	TAOK2,BRAF,PTPN11,MAP3K9,MAPK8IP3,GRM1
	187	activation of MAPK activity	0.00081893	0.032923	PTPN11,MAP3K9,MAPK8IP3,GRM1
	43408	regulation of MAPKKK cascade	0.0017469	0.046244	TAOK2,BRAF,MAP3K9,MAPK8IP3,GRM1
	46328	regulation of JNK cascade	0.0073928	0.071577	TAOK2,MAP3K9,MAPK8IP3
	186	activation of MAPKK activity	0.0098755	0.077522	TAOK2,GRM1
	70302	regulation of stress-activated protein kinase signaling cascade	0.010124	0.077522	TAOK2,MAP3K9,MAPK8IP3
Cellular Response to Stress	70887	cellular response to chemical stimulus	0.0056064	0.062126	GSK3A,LONP1,GATA6,INHBB,PTPN11,PRKACB,HDAC9,PTPN12
	33554	cellular response to stress	0.0058731	0.063603	MCTS1,PCNA,FBXO18,RUVBL2,LONP1,INHBB,PTPN11,MAP3K9,MAPK8IP3,PDCD6
Response to Endogenous Stimulus	32870	cellular response to hormone stimulus	0.00022712	0.01546	GSK3A,GATA6,INHBB,PTPN11,PRKACB,HDAC9
	71495	cellular response to endogenous stimulus	0.00029501	0.016663	GSK3A,GATA6,INHBB,PTPN11,PRKACB,HDAC9,PTPN12
	71310	cellular response to organic substance	0.0018018	0.046409	GSK3A,GATA6,INHBB,PTPN11,PRKACB,HDAC9,PTPN12
	9719	response to endogenous stimulus	0.0049272	0.060354	GSK3A,DPYSL2,GATA6,INHBB,BRAF,PTPN11,PRKACB,HDAC9,PTPN12
	32869	cellular response to insulin stimulus	0.0076714	0.073108	GSK3A,INHBB,HDAC9
	9725	response to hormone stimulus	0.009496	0.077522	GSK3A,GATA6,INHBB,BRAF,PTPN11,PRKACB,HDAC9
	71375	cellular response to peptide hormone stimulus	0.010124	0.077522	GSK3A,INHBB,HDAC9
	46888	negative regulation of hormone secretion	0.012023	0.083027	INHBB,PTPN11
Cytoskeleton Organization	30036	actin cytoskeleton organization	0.0086876	0.074589	FGD5,EPB41L1,TAOK2,TLN1,ADD1
	7010	cytoskeleton organization	0.0103	0.077522	LAMA5,FGD5,EPB41L1,TAOK2,FGFR1OP,TLN1,ADD1
	30029	actin filament-based process	0.011156	0.079339	FGD5,EPB41L1,TAOK2,TLN1,ADD1
Cell Junction Assembly	7044	cell-substrate junction assembly	0.00049552	0.021465	LAMA5,TAOK2,TLN1
	34329	cell junction assembly	0.0030544	0.051341	LAMA5,TAOK2,TLN1
	34330	cell junction organization	0.0068539	0.068755	LAMA5,TAOK2,TLN1
